# Supplementary material for: Transcriptomic Analysis Reveals Novel Mechanisms Underlying Neutrophil Activation Induced by High Salt
Source: Int J Mol Sci. 2026 Jan 21;27(2):1083. doi: 10.3390/ijms27021083 (PMC12841887; doi:10.3390/ijms27021083)
Supplement: Supplementary file 1 [file ijms-27-01083-s001.zip › Table S2.xlsx]

## Sheet: DEG.na.vs.control
Table S2. Differential expressed genes between HS- and untreated- neutrophils
	baseMean	log2FoldChange	lfcSE	stat	pvalue	padj
2025-03-01	125.840091136988	1.11395144764074	0.340694242512107	3.26965151928318	0.00107680050484623	0.00554822923166185
2025-09-11	43.7343718304162	1.70684906990932	0.388086889257174	4.39811062202165	1.09197321276375e-05	0.000104242552954143
2025-09-02	1362.14620737691	-1.44914330558767	0.270759147586964	-5.35214901694954	8.69157750125739e-08	1.4536112361254e-06
2025-03-03	217.158081308421	-1.7798637732922	0.695263610839757	-2.55998407732347	0.010467695915685	0.0368976856964693
2025-09-05	40.3202046929907	1.37034128680188	0.482590849164419	2.83955091393581	0.00451770850400983	0.0186321697382613
2025-03-08	526.437681244272	1.31500924512255	0.207389898456713	6.34075842125465	2.28636814043952e-10	7.00644814592465e-09
A3GALT2	9.18380128993491	2.1733070301997	0.669487391321881	3.24622548291549	0.00116946173690717	0.00595087725164204
AACS	54.8785945870156	1.14344719541375	0.323386779163747	3.53585016174939	0.000406465167318276	0.00241317813035261
AAGAB	295.446476519251	-2.36455762140002	0.531207584975244	-4.45128738421576	8.53570187026246e-06	8.36962260310351e-05
AAR2	29.7955168956157	-2.01764293906716	0.386808392226866	-5.21613020713315	1.82699771162925e-07	2.79090919312227e-06
AASDHPPT	55.9008403356797	-1.3331909201412	0.488815240117274	-2.72739229615948	0.00638370939291761	0.0246210240989492
AATK	526.517742653034	-3.64851708543973	0.372092056657713	-9.80541513896384	1.06707317563634e-22	2.25121075004161e-20
ABCA1	4655.885603104	-1.85787007459404	0.391680661564567	-4.7433285758168	2.1023485506015e-06	2.42513499346571e-05
ABCA10	4.08404980460325	3.10139960630865	1.21007661993379	2.56297787695324	0.0103778660980719	0.0366608874805897
ABCA11P	3.32384725473956	-3.72572676911008	1.23397988827567	-3.01927673579534	0.00253378970363205	0.0115040574721324
ABCA6	7.9105300365894	1.6070321992986	0.66127140112565	2.43021578819684	0.0150898357001836	0.0495342388522149
ABCB9	15.3837416617425	1.24968702242625	0.473213054686209	2.64085491735837	0.0082697124196085	0.0304473950711265
ABCC2	67.3028127258685	1.15835313058038	0.332773943902128	3.48090092931392	0.000499730294098498	0.00287790768078213
ABCC5	355.435171905338	1.23074547323263	0.29415831209643	4.18395613049742	2.86479418132754e-05	0.000240620503524682
ABCF2	75.8766690951175	0.84862987930401	0.319143895749451	2.65908228421903	0.00783538240927638	0.0291168338477005
ABHD12B	71.9279360473121	1.3797448442757	0.265951640287154	5.18795388058505	2.12617239648534e-07	3.16816395700257e-06
ABHD15	14.4134773878494	-2.10233640592032	0.504426414398263	-4.1677762026563	3.07585698514091e-05	0.0002562200692345
ABHD17A	139.966592609541	-3.14759725277169	0.538127721328956	-5.84916392152853	4.94050024364055e-09	1.13035366811136e-07
ABHD2	6873.29179455746	-0.863737727744946	0.340718637894969	-2.53504690286771	0.011243227119086	0.0391525510030799
ABHD5	840.644368098953	2.12412214695067	0.293366079073102	7.24051721883421	4.46976834247592e-13	2.30618761860603e-11
ABL2	39.7007389507631	2.34456350050552	0.701883840354431	3.34038677870342	0.000836617856472386	0.0044890895878421
ABLIM1	104.813260468174	-1.47430623797749	0.407332535063165	-3.6194168426759	0.000295267676440363	0.00182962229735452
ABRACL	211.457387164403	-1.86032363186738	0.397539078595706	-4.67959939545795	2.87435987295302e-06	3.21461392651093e-05
ABRAXAS2	75.6761079765612	-1.61384788459226	0.441827689880524	-3.65266351918475	0.000259534220940984	0.00163405454229644
AC000120.2	2.68249795459174	4.064648163707	1.56249229137703	2.60138765876714	0.00928474692895032	0.0334438905605809
AC003072.1	8.35958115578961	-1.99362996170061	0.647025887692007	-3.08122132301699	0.00206153351300574	0.00965166724036545
AC004069.2	2.81141173068967	4.34789379270046	1.48932857845235	2.91936504516593	0.0035074522642388	0.0151450450885962
AC004801.2	8.58475723984074	-2.51762611438758	0.642788779536599	-3.91672380498396	8.97604853160973e-05	0.00065116059385934
AC004893.1	4.23709689787019	3.15885666368418	1.20362966963276	2.62444233752396	0.00867909871487293	0.0317160318973519
AC005077.1	3.69194180199033	3.1809170472972	1.24068802514706	2.56383311745124	0.0103523306486753	0.0365877221830744
AC005244.1	4.21452741188353	2.23096260375279	0.863888796437558	2.58246502669403	0.00980973042209349	0.0350126590053497
AC005410.1	4.9138305251668	2.90564927733049	1.02450432457722	2.83615130519783	0.00456608084633562	0.0187958969764084
AC005622.1	429.824250466793	2.22813712933919	0.423902623932657	5.25624755201599	1.47024357811105e-07	2.30156087062605e-06
AC005798.1	5.87571377972474	3.92357863510503	1.30699323443187	3.00198848145571	0.00268222324504244	0.0120303502081753
AC006001.4	42.8097904052767	-1.02726756957043	0.410248705252064	-2.50401172854222	0.0122793963570382	0.0419991349131709
AC006030.1	8.52648827812534	3.48625365126633	0.994691974340334	3.5048575249422	0.000456851698369682	0.00266537823560373
AC006978.1	60.9532973803502	2.93892261704014	0.471813024757375	6.22899848632083	4.6942632555106e-10	1.34607333313498e-08
AC006978.2	31.4620082177168	2.60460268862758	0.469498492066228	5.54762737823697	2.89572186882717e-08	5.43101581092266e-07
AC007041.1	13.6088473677304	5.88126969140374	1.10761859044326	5.30983295346287	1.09725757823593e-07	1.78395500581574e-06
AC007192.1	34.0053921712624	5.39722076034279	1.85660204393609	2.90704234543467	0.00364863802527759	0.0156168708254616
AC007326.4	244.497953966489	0.699837818193503	0.237273430225879	2.94949930772811	0.00318289286072935	0.0139743275844873
AC008072.1	32.5840093352659	1.95276585930043	0.422370403187879	4.62334918489021	3.77593299392066e-06	4.10294610206178e-05
AC008132.1	8.44519437725765	2.77572615197779	0.833146126094962	3.33161982638975	0.000863421198429039	0.00461495283966529
AC008267.4	3.84461206644031	5.09043018697263	1.43725674237929	3.54176817326718	0.000397454617615693	0.0023708175755456
AC008397.2	1.85985205693842	15.7913778048893	3.45208715420764	4.57444354660677	4.77487329907675e-06	5.05796460011838e-05
AC008429.2	2.37892719901523	4.67951024059834	1.83585165235206	2.5489588086287	0.0108045061022049	0.0378681961793776
AC008565.1	6.63325578922758	5.06971070879644	1.22706602457281	4.13157124985301	3.6029197688941e-05	0.000293358507645489
AC008592.3	12.9592925425192	2.21668403277129	0.845541340582403	2.62161520245061	0.00875141792382555	0.0319418331295741
AC008676.3	37.1148848929074	2.02804228051337	0.473427006640533	4.28374860763538	1.8377054516153e-05	0.00016485011233325
AC008749.1	1.43817971378077	4.14207282047436	1.55728058142471	2.65981151366115	0.00781843918009544	0.029089503047061
AC008755.1	437.10187143272	1.91197980676574	0.225314787919484	8.48581588638992	2.14210379337424e-17	2.25649808622874e-15
AC008758.1	5.73497157113964	2.80603572839448	1.01729711950682	2.75832465716095	0.00580984646312781	0.0228789099167149
AC008770.4	142.33665441829	1.13334921418312	0.385093924698969	2.94304620637438	0.00324999906606317	0.0142277736892099
AC008982.1	9.99385610078104	3.50649175131661	1.36285315707706	2.57290503610607	0.0100848874932802	0.0358009965798193
AC009487.2	31.4803724087824	2.3271612804258	0.579746115301407	4.01410413800863	5.96719986607385e-05	0.000454628100293693
AC010132.3	60.2161793671098	-1.82305587775529	0.602776060516793	-3.02443311400304	0.00249099545239818	0.0113468699696503
AC010615.4	39.0356784636746	3.0152486335165	0.534138474792009	5.64506916430354	1.65114856552695e-08	3.31738709807659e-07
AC010653.3	11.400859177581	3.29101075920575	0.82346052837398	3.99656163933473	6.42691528534555e-05	0.000484301430518662
AC010733.1	64.4734675195422	1.73897986884538	0.466129583666013	3.7306790424428	0.000190964376703072	0.00125075070388986
AC010761.1	14.588868807402	-1.90576961556491	0.756019520633565	-2.52079419056246	0.0117090314387381	0.0404665795190549
AC010980.1	15.1201856593545	-4.35412186677464	1.25587872252241	-3.46699230482181	0.000526316957245075	0.00300591186914554
AC011462.2	30.3959216234791	3.55479486684919	0.918138651101184	3.8717407905502	0.000108060834793936	0.000765611771597014
AC011497.2	101.239405575477	1.65418387954249	0.381241283573682	4.33894216291712	1.43170191969475e-05	0.000132343000730345
AC011529.1	257.619567362564	-1.70180308311066	0.511131697443522	-3.32948062431346	0.000870081177532255	0.00464727513450239
AC011726.1	27.2926667029496	7.25539405536651	1.0917313488143	6.64576872620395	3.01638577654182e-11	1.09989316933564e-09
AC012184.2	2.06104801806832	16.3013810234906	2.99959025530216	5.43453593192465	5.49392259210202e-08	9.71297340321625e-07
AC012435.1	71.5791738903645	1.19729530450126	0.228444064882908	5.24108737565562	1.5963309959904e-07	2.47847951670198e-06
AC012618.3	3.96327717274677	2.99095365400918	1.10885232880974	2.6973417255837	0.00698955025040946	0.0264994970628496
AC015802.6	246.275611089622	1.37855067499832	0.267548293291519	5.15253025178622	2.56995143436467e-07	3.7592664713479e-06
AC015871.1	38.8514246202083	5.98488719274423	1.19681745866896	5.00066835539007	5.7131914678784e-07	7.53594794576065e-06
AC016831.3	1.72980277730517	4.18160808409193	1.46600043400607	2.85239211878339	0.00433915382172554	0.0180340207350218
AC016957.1	14.9212588805447	2.56352830098431	0.606663212622931	4.22562015900189	2.38283634427267e-05	0.000206073229796306
AC018362.3	41.9567690277572	1.09083669107713	0.360322908295518	3.0273864524386	0.00246678370158888	0.0112672815324907
AC018638.3	2.16220553880773	4.46048494951417	1.50688955783963	2.96006095888607	0.00307578175524302	0.0135550649172811
AC018638.8	45.453748851182	1.50821496531521	0.376826360218828	4.00241364335384	6.26995560121642e-05	0.000474358885360857
AC018755.3	18.4505919036228	5.9337242041266	0.879358221183631	6.74778953694173	1.50114475886711e-11	5.88951377185798e-10
AC020636.2	11.640310897578	5.98728356213665	1.15095173582017	5.20202835253567	1.9712514302547e-07	2.97235715164349e-06
AC021171.2	3.13442080571174	4.50572806310042	1.44513984918303	3.1178491587839	0.00182176015875073	0.00867638299783041
AC021818.2	4.89057456475943	3.28837070204301	1.13789620787503	2.88986875893003	0.00385402689641796	0.0163804242061541
AC022217.1	50.4701562626906	4.78416824481023	0.907500175590711	5.27180971804893	1.35085091074075e-07	2.14566046754204e-06
AC022415.2	5.15247298377568	3.06554548522324	1.25251318829775	2.44751553425919	0.0143844924293111	0.0476415645546331
AC022506.1	5.57424381129188	-19.8485253989177	4.27061770142951	-4.64769426499444	3.35665924606727e-06	3.70306648026141e-05
AC023050.1	18.4830699010106	2.78847857977309	0.776767611072125	3.58984919044748	0.000330869330236538	0.00201965410938341
AC023050.2	25.1724535360892	4.48388667378921	0.771665538123184	5.81066077499683	6.22267398416913e-09	1.39490271137344e-07
AC023050.3	5.52594161587666	5.05143807843511	1.35136923333654	3.73801471413041	0.000185479094027967	0.00122009209770608
AC023055.1	26.3500315671981	-2.50518616162426	0.924511978836316	-2.70973899632705	0.00673361731636578	0.0257155692527574
AC023157.1	304.204055676949	3.59247750847612	0.773530637639715	4.64426014131501	3.41297301181508e-06	3.75699474718599e-05
AC023157.2	11.2645501452207	4.23264766196687	0.9953280969183	4.25251499989988	2.11383052925054e-05	0.000186270530121813
AC023813.2	6.3851535088526	4.44060091655334	1.03271183498961	4.29994192581128	1.70842873014499e-05	0.000154165112478105
AC023886.2	40.4667688549999	1.25842193772227	0.432596820345543	2.9089948851614	0.0036259279214845	0.0155459866141883
AC024592.3	6.60787635229593	-3.24503350233197	1.02063972273896	-3.1794113339266	0.00147574510254282	0.00721769984765782
AC024598.1	4.49622129100821	3.8176333329625	1.19356025589897	3.19852585078507	0.00138132148175771	0.00682294547599567
AC025423.2	81.0813587279882	-1.50225928283737	0.376782236823299	-3.98707565277789	6.68927005357844e-05	0.00050083680870055
AC026150.2	2.80930574153641	3.7762139767089	1.52655775932398	2.4736790689015	0.0133729767309757	0.0450387841989721
AC026316.4	31.085984324309	1.60591377770719	0.400491305281187	4.00985928166323	6.07549441334666e-05	0.00046195075065692
AC026464.4	88.3031055449871	-1.20314448987531	0.401827155287961	-2.99418412628958	0.00275179825075258	0.0123076000540017
AC026464.6	7.17792980789518	-2.75583328474827	1.02132399997801	-2.69829484552171	0.00696956813022543	0.0264369539803425
AC027644.1	7.65282946337603	1.84713244560248	0.760948101846915	2.42740922951153	0.0152070916907557	0.0498732669919115
AC034105.2	21.1921921200452	3.48364715314611	0.941001277108951	3.70206421382228	0.000213852473489141	0.00138392840032286
AC034105.3	23.2899819132344	4.70631811993334	0.750710651219675	6.2691505872296	3.63022927779577e-10	1.06102019103823e-08
AC036176.2	2.78855877048602	3.32429942879067	1.32000951708694	2.51839050079494	0.0117892534056957	0.0406330298756032
AC040162.1	129.693723185693	-1.42245784866216	0.37774197857485	-3.76568644562309	0.00016609212654625	0.00110940179109647
AC055839.1	25.9248072701835	2.95808847676326	0.666954731252493	4.43521627203721	9.19799011558278e-06	8.94386615790225e-05
AC066616.1	16.0528862305941	4.02304832566518	0.766879496701717	5.24599802572368	1.55438566102535e-07	2.41830524021473e-06
AC066616.2	52.2306552226201	2.48564739049642	0.555803761982837	4.47216726570695	7.74308231442181e-06	7.6767853351284e-05
AC068205.3	4.23452638674699	4.7241493353111	1.22872858641474	3.84474601432975	0.000120677364024631	0.000843185138134328
AC068522.1	18.3777368113263	3.89516761792736	0.770226937430851	5.05716877537415	4.25526618534375e-07	5.8520519279673e-06
AC068896.1	13.346549909257	4.40984380920699	0.86909277242215	5.0740771861637	3.89380989371004e-07	5.40890130748055e-06
AC073283.3	4.75172426001407	6.16083172860284	1.49171978088016	4.13001946315128	3.6273252456243e-05	0.000294870828782825
AC073343.1	41.5489662047946	-2.91441359796599	0.458324023452054	-6.3588497413138	2.03270122143433e-10	6.30712775967432e-09
AC079325.1	6.9203504180924	3.77340506912863	1.12606631444917	3.35096168024033	0.000805314453534336	0.00434726510521792
AC079414.2	42.8300303118207	-1.87008745809307	0.563903523713258	-3.31632518587346	0.000912096304537697	0.00483761847675955
AC087359.1	19.0271492054242	-1.5950591274056	0.485899790851351	-3.28269152907203	0.00102821111140141	0.00533969921033176
AC087894.1	17.9325872506131	1.23076394626029	0.490681423313872	2.5082749983649	0.01213222066217	0.0415732378240395
AC090114.3	98.3816039595734	1.51822118839372	0.430224194343195	3.5289070404595	0.000417279681274491	0.00246388302267527
AC090498.1	4.5701867752602	-29.9945817660289	4.23906997786597	-7.07574584110281	1.48647082496063e-12	7.06842506076105e-11
AC090971.3	6.47215555730259	-1.53067657628232	0.616282251937226	-2.48372652542042	0.0130015612597014	0.0440421354954022
AC091167.2	11.6879514099156	4.52072688641303	1.34795818107675	3.35375900371172	0.000797217641645978	0.00431122795227374
AC091982.2	3.70197156481969	4.68104364884065	1.3867933460321	3.37544426661268	0.000736966172828607	0.00402268437410477
AC092066.1	7.07786368290524	4.76531446158314	1.26153001738762	3.77740869888387	0.000158468569078537	0.00106551849483703
AC092070.2	166.962052821629	-2.78367874296845	0.360432125604174	-7.723170453528	1.13471268995106e-14	8.08096563092375e-13
AC092338.1	42.3285585928987	1.33108208622014	0.344429824493032	3.86459589607075	0.000111273267499813	0.000785802697720981
AC092364.2	5.1890397537551	-2.49595463714086	0.803346791590813	-3.10694542290795	0.00189031294035495	0.00895787472422499
AC092651.2	9.31412427753446	3.34463477375459	0.934101449023192	3.58059049929977	0.000342818577563087	0.00208175140234366
AC093311.1	22.771393850189	1.40880864819386	0.497544264653007	2.83152424473506	0.00463267213099091	0.0190132585376085
AC096582.3	6.8654759077648	1.75677668750291	0.701264189601449	2.50515670634963	0.0122397151215644	0.0418917506044699
AC097634.4	31.4614505408384	2.51417378203857	0.541645987478757	4.64172880471523	3.45506146025438e-06	3.79506352574936e-05
AC099677.1	14.2687297525178	5.23921121014215	1.00172614220438	5.23018317023536	1.69342166969669e-07	2.60258493491683e-06
AC100827.2	3.32190920333824	2.78818757460094	1.05592286216335	2.64052202533864	0.00827784118493695	0.0304699279141734
AC104389.4	18.2892353454725	1.7301953608667	0.460596880256956	3.75642006064275	0.000172361293630081	0.00114522490717245
AC104763.1	103.439884856101	4.80090609801252	0.46374605895864	10.3524461400128	4.07927857858918e-25	1.37507948352487e-22
AC105265.2	12.3645888941716	2.28766436635752	0.637276729137941	3.58975035766974	0.000330994799652394	0.00201965410938341
AC106865.1	631.065796926421	5.85703405891404	0.578861933770403	10.1181883230158	4.58829639013047e-24	1.27940829498888e-21
AC106886.5	763.223366525118	0.860551231196484	0.318613684992188	2.70092363175669	0.00691472137936002	0.0262683217138773
AC107871.1	176.937311604666	2.0773800426609	0.318813104726379	6.5159807168021	7.22162526701004e-11	2.45616219002859e-09
AC109454.1	33.6308762670299	4.82932389326051	0.852080077609473	5.66768783845912	1.4473734574787e-08	2.96291605620707e-07
AC110741.3	6.03816377604204	5.74023153847988	1.20837543501301	4.75037092955973	2.03043858446168e-06	2.35471887520636e-05
AC112198.2	95.5161984411318	-2.52298331537804	0.520507256867006	-4.84716261318655	1.25239768996209e-06	1.5470375048074e-05
AC112484.2	36.0664734673017	2.32649364676081	0.458259794337742	5.07680070455005	3.83843112546823e-07	5.35157736601356e-06
AC113143.2	4.41547318712674	3.50980865337812	1.21071923593955	2.89894514697655	0.00374420391974291	0.0159718305001632
AC113208.1	19.9251186963729	1.43113647408563	0.436767787283827	3.27665298529817	0.00105045387174447	0.00543833951552623
AC114267.1	29.1110438871048	1.73740339315214	0.347320988815771	5.0022988794199	5.66506707269948e-07	7.48548801618279e-06
AC114744.1	6.61722647422704	-2.6135196576277	0.915688910460745	-2.85415672044414	0.00431512383798801	0.0179479335065643
AC114786.1	13.3973469436015	-1.41028404259676	0.553494286906774	-2.54796494915637	0.0108353357161615	0.0379587084245852
AC114947.1	8.46091117028524	3.93144656235516	1.04760095834443	3.75280924577253	0.0001748639154667	0.00115880765998881
AC116353.1	4.23895429666141	3.16326364558328	1.25062379641949	2.52934867754766	0.0114274438966196	0.0396614539501106
AC116366.1	936.129082533983	2.40186158656544	0.293917747969796	8.17188347133179	3.0361171986675e-16	2.75777615488547e-14
AC117382.1	9.32143412734851	3.32329275116121	0.80026494235592	4.15274064283972	3.28516997579198e-05	0.00027053606603034
AC119674.2	3.79494654531903	-3.13247564866254	1.12484964974462	-2.78479497182021	0.00535615789957389	0.0214203952487836
AC120057.2	14.2251254079547	18.2255607437909	4.23692900851681	4.30159691303654	1.69571578725747e-05	0.000153109004624456
AC121758.1	17.4677009956484	1.12862538843692	0.460684252021325	2.44988923212569	0.0142900167500612	0.0474011073872027
AC123912.6	32.0056109700835	3.5586796125587	0.655368898515878	5.43004042550316	5.63412880593545e-08	9.93768602991102e-07
AC124242.2	4.33934634411792	2.87899091465834	1.10747692741404	2.59959448670483	0.00933339800575453	0.0335891611742089
AC124319.1	3029.01835287376	1.13264820173203	0.183720334890261	6.16506715170413	7.04532354079494e-10	1.95019183923939e-08
AC125232.1	400.666239765187	2.53102491869056	0.316728498486139	7.99114993058107	1.33685853752438e-15	1.10210908454931e-13
AC132812.1	162.134345099074	1.24290103905653	0.394210650342703	3.15288548895375	0.0016166521079144	0.00781734007808528
AC133555.4	3.31079074378363	-21.0236874119835	4.29622204389573	-4.89352905813026	9.90436826675188e-07	1.24918572435113e-05
AC133919.3	7.05594817112423	2.85378861955588	1.00300256441938	2.84524558639378	0.00443771938069137	0.0183521715609889
AC134669.1	314.640631056495	1.28865658518559	0.471190614630976	2.73489442525256	0.0062400286314293	0.0241651759791042
AC135977.1	20.8243179694634	2.96265587227683	0.797345549870095	3.71564859521636	0.000202683108159119	0.00131726652427835
AC136475.7	306.486376767104	3.32136660364641	0.808231852409693	4.10942304951724	3.9664885636817e-05	0.000318515960944879
AC136475.8	49.3155244036229	2.705317847074	0.57750441327368	4.68449726944675	2.8064790845635e-06	3.15110889961093e-05
AC137834.1	5.31486446065233	5.86445807957518	2.03868282871661	2.87659168801013	0.00401995389685675	0.01693852240595
AC138811.2	18.1186335299561	4.43936136707768	1.1513571664395	3.85576387282682	0.000115368808650934	0.000810978190125514
AC138969.1	20.1178442712602	1.28843187870384	0.382355779197927	3.36971990172766	0.000752446263721168	0.00409833298900768
AC139495.3	99.3823652182504	2.21904306617879	0.813107773972349	2.72908848889478	0.00635096593934961	0.0245446630150304
AC144568.1	39.0394217989918	1.20167923917253	0.459994086076908	2.61237975779457	0.00899143151886488	0.0326294317487228
AC146507.2	8.16782728739999	4.68399520115101	0.999118874095128	4.68812603044174	2.75718206953102e-06	3.09805146760859e-05
AC215522.1	12.4642877406496	2.38459158597618	0.734098248018801	3.24832758069068	0.00116085539783295	0.00591303409325992
AC233699.1	7.02621628866009	3.95708653529947	1.21109018708842	3.26737560710711	0.00108549557736766	0.00558537454535389
AC233968.1	202.190753703524	1.6628277670562	0.310176947352084	5.3609005480627	8.28080992015266e-08	1.39648566408761e-06
AC234781.2	5.37387813356466	5.09613334924926	1.42698846902265	3.57125054608158	0.000355280829381926	0.00215397877733591
AC239798.4	92.5686835299406	1.84632659912467	0.440758885955093	4.18897192537324	2.80221060928788e-05	0.000236411194284137
AC240274.1	63.0405177199473	1.08215075659333	0.310505598398485	3.48512478414177	0.000491907583655855	0.00283932501387963
AC244090.3	4.31422087395993	4.66824784547258	1.53102549035158	3.04909870860517	0.0022952905204067	0.0105924131134923
AC244197.3	354.357587853872	1.14081297173513	0.387393812202811	2.94484045898462	0.00323121230648703	0.0141612976921611
AC245884.2	16.6467062042959	1.44108103658126	0.509462647611673	2.82862942619435	0.00467477944079872	0.0191549782110956
AC246785.2	27.2499022717098	1.74418444955645	0.502642514640632	3.47002969059126	0.000520400835656574	0.00297660643894214
ACAA1	930.977055879713	-1.27362457840577	0.379626929198216	-3.35493738838736	0.000793829494555402	0.00429596846340025
ACAT2	32.9482823315565	2.16266229030956	0.600290528219033	3.60269267737046	0.000314937795591629	0.00193569344462294
ACBD6	29.3499160900481	1.17749440319189	0.484821855487374	2.42871559906926	0.015152413075305	0.049718138425114
ACBD7	16.0874244827929	1.19655262933449	0.475834029687607	2.51464282644948	0.011915302877226	0.0409662804498281
ACCS	84.9143591793653	-1.97854820288756	0.515294901532897	-3.83964249792068	0.000123213598028464	0.000858533334172606
ACIN1	1161.0042076835	0.588824073626244	0.236601764864311	2.48867151926753	0.0128221371849149	0.0434926205183305
ACO2	53.5910510286167	-6.22256277527832	0.710485918987491	-8.75817888712848	1.98430083512724e-18	2.31537379754193e-16
ACOT11	72.5646408917668	0.956344869161762	0.249520965637999	3.83272350167646	0.000126732369762706	0.00087901386233676
ACOT13	261.610127187325	-0.936993325983371	0.261672870637639	-3.58078131561795	0.000342568287764525	0.0020810646203845
ACOX3	34.1370387949887	-1.39173406059236	0.391852016449795	-3.55168278372423	0.000382776026945592	0.00229862610955569
ACP5	21.2507320636897	-1.2911428490933	0.517584261725374	-2.49455585219933	0.012611487720802	0.0429413372024345
ACSL1	23902.5203625957	-2.10257041497805	0.2312254411839	-9.09316208550693	9.61996841296787e-20	1.38976477006009e-17
ACSL5	367.553873593857	-1.99124776028754	0.405633163139524	-4.90898659487223	9.15482349923821e-07	1.16111636839418e-05
ACSM2A	48.8337247064853	1.48690179105723	0.40008713518534	3.71644489485627	0.000202045682213736	0.00131424998006011
ACSM3	99.1701584522071	1.13331289195676	0.302052185080809	3.75204334858085	0.000175399126238018	0.00116133974068289
ACTA2	57.941204525894	1.78467542674247	0.533607399976472	3.34454774581679	0.000824168423328372	0.00443326624591066
ACTB	17696.081967058	-1.88422106832269	0.461940645877754	-4.07892460890165	4.52445051961726e-05	0.000358014553636277
ACTG1	20225.9322390477	-1.29469083734604	0.216215769171864	-5.9879575033074	2.12492563072013e-09	5.36322743633837e-08
ACTN4	192.170119663636	1.86757392750243	0.314793201825218	5.93270094993779	2.97991326165331e-09	7.22081537795832e-08
ACTR3C	11.8732739962893	2.04643769155465	0.620061530695888	3.30037841447437	0.000965545408423674	0.00506965058168934
ACTR8	129.77647879354	1.14215667451686	0.297228201173586	3.84269281988427	0.00012169174009395	0.000849881217994994
ACVR1B	709.469969952608	-1.78613961392258	0.260959297664315	-6.8445141825151	7.67358354126129e-12	3.22439303981697e-10
AD000671.1	1.89676522914596	-17.7954101974228	4.28018731217308	-4.15762416444059	3.21574501484441e-05	0.000265684292648011
ADAM17	2494.24722215278	-1.4376488910218	0.44749140308575	-3.21268493899158	0.00131500455772286	0.00654381996258172
ADAM3A	8.10823833170611	2.45446040655136	0.927654608673133	2.64587744576841	0.00814793300772455	0.0300793370148878
ADAM8	7360.71882625486	-1.35280110194482	0.455831495500502	-2.96776575400838	0.00299972842045017	0.0132700147010232
ADAMDEC1	10.2287898901956	-2.47847732147789	0.708546645132565	-3.49797340584992	0.000468807877272426	0.00272361037546742
ADAMTS16	10.4183193917522	1.4026738386165	0.552408184208952	2.53919814860297	0.0111106875889802	0.0387711111196779
ADAMTS9	4.18300220182944	3.82285358591881	1.34442389635674	2.84348827499896	0.00446226511895289	0.0184340006896272
ADAMTSL3	66.9568454108128	1.85351067069032	0.424986010449397	4.36134513870314	1.29265272262244e-05	0.000121188190046105
ADAMTSL4	688.326610080265	-1.76258992923408	0.451463842207849	-3.90416632396135	9.45507425387839e-05	0.000682646460528707
ADAMTSL4-AS1	48.5193086929809	-1.50888912528778	0.445404318768563	-3.38768409219629	0.000704853975405845	0.00387669686473215
ADAP1	125.438116768737	0.96927301600877	0.293295643544316	3.30476444960327	0.000950562524246823	0.00500315160662736
ADARB1	280.518865654038	-2.51916146510342	0.379896156293594	-6.63118439965615	3.33003907587588e-11	1.20235246812067e-09
ADAT1	98.7632179843157	-1.78754549207299	0.465239571460916	-3.84220432165702	0.000121934262571303	0.000851183078207128
ADCY10	9.11624341938363	3.17923511295028	0.921933809272766	3.44844183061049	0.000563830901067525	0.00318775659272952
ADCY10P1	85.3785413854844	1.15776774861758	0.281361885127475	4.11487059838625	3.87396680995249e-05	0.000312487991541912
ADCY4	51.2904102851467	-0.636774690722441	0.251377380037694	-2.53314236399058	0.0113045030339758	0.0393207994777297
ADCY7	314.646449532732	-1.45309456133075	0.535867918039746	-2.7116655287861	0.00669461062271157	0.0255918636695509
ADD3	265.886111444637	2.77168076095317	0.375656741948595	7.37822711919396	1.6041116125453e-13	9.11339664820213e-12
ADGRD1	20.8517867881817	1.10737179561187	0.386020862755589	2.86868380042198	0.00412183634787653	0.0172913450205145
ADGRE2	6815.6821143124	-0.647842259500503	0.144933130220801	-4.4699390575056	7.82418878249653e-06	7.74746351001246e-05
ADGRE4P	283.252578857833	-0.77592311529909	0.308931537069114	-2.51163452802652	0.0120173472286073	0.0412433737178555
ADGRF5	4.35365260383311	4.22964783210062	1.31186447336935	3.22414999259591	0.00126347202663399	0.00632737113635225
ADGRF5P1	10.9449834930146	2.97767445979417	0.780157507333239	3.81676063077642	0.000135215233849246	0.000929463614035555
ADGRG3	9750.13342132198	-1.27430547051813	0.444213070991483	-2.86868071593184	0.00412187654041423	0.0172913450205145
ADM2	6.37758527326885	2.05823668833603	0.812248076814196	2.53400007594829	0.011276870728413	0.0392537760149872
ADNP2	680.501466738143	-2.20652673552006	0.330440882843124	-6.67752342426587	2.43013778665599e-11	9.01289977647548e-10
ADORA2A	7114.42916371874	-4.01204927296275	0.798238484223865	-5.02612859722456	5.00480345102963e-07	6.75425832283527e-06
ADORA2BP1	5.31812452288336	4.1262975828646	1.16146404989892	3.55266922228346	0.000381343653268487	0.0022918390952574
ADORA3	46.2322964057063	-1.69671697978433	0.482723509557164	-3.514883667756	0.000439946663524685	0.00257367949826685
ADPGK	1477.10558745067	-1.26353920671329	0.186515717034156	-6.7744382446971	1.24890565908918e-11	4.97447183318439e-10
ADPRM	54.3544487589843	-3.07557718331692	0.420127768995897	-7.32057581118128	2.46909174911556e-13	1.34242482947434e-11
ADRA2B	98.1813611611037	3.67885604760324	0.450741671942816	8.1617837368939	3.30112861763223e-16	2.9630071006428e-14
ADSS	278.271553615779	-1.22156182231311	0.345445403374737	-3.53619359348652	0.000405937098301974	0.00241098662652414
AEBP2	104.159784144076	-1.54641787746618	0.382297933529067	-4.04505947283286	5.23098429045853e-05	0.000404222112592794
AF117829.2	5.07804865454724	5.35044742690022	1.31828312387667	4.05864819930803	4.93576055680264e-05	0.000383558155154402
AFDN	175.59122356653	2.206790763969	0.431595111319417	5.11310417122818	3.1690741755413e-07	4.50109421056048e-06
AFG1L	6.80674781438448	2.49294927955953	0.717424685907842	3.47485851620078	0.000511122854853892	0.00293349322182319
AFMID	12.5432340663276	2.92559821849577	0.788305020243812	3.71125153762298	0.000206237038467153	0.0013374987757624
AFTPH	3132.93317901945	-1.67501490636563	0.336672704272029	-4.97520257838374	6.51794399075133e-07	8.47947619174159e-06
AGAP10P	15.6413471951864	3.36461514042199	0.824029363548116	4.08312529778622	4.44340493095139e-05	0.000352520969652728
AGAP14P	22.02973485337	3.30428581723222	0.582686070438007	5.67078223570434	1.42146985635677e-08	2.91382111501025e-07
AGAP3	663.655482811585	-2.28152674286252	0.888034609434631	-2.56918673959685	0.0101937509400932	0.036145163162757
AGAP4	11.5717586705263	2.83151168655	0.810899501978526	3.49181579177365	0.000479748983306365	0.00277972205033394
AGAP7P	187.381847816708	2.85341254439482	0.413356185768486	6.90303579004131	5.09027984676532e-12	2.23163164727119e-10
2002-08-01	2008.30818707238	-1.43257281328142	0.204550880741897	-7.00350351993376	2.49639636770414e-12	1.15099806996061e-10
2004-08-01	2678.76086819307	1.37071923561799	0.373278115346628	3.67211250610052	0.000240553731851001	0.0015295353755861
AGPAT3	64.4241302142128	-0.927326814052879	0.279911702381669	-3.31292620552334	0.000923253364433593	0.00488313468796833
AGTPBP1	1911.00768495069	1.95975607766398	0.254948409945378	7.68687311320692	1.50774533331377e-14	1.05396262493256e-12
AGTRAP	531.276816962412	-1.54871158939657	0.527946554493038	-2.93346282159891	0.00335203797376684	0.0145651859135117
AHCTF1	3246.01516085397	2.15680460655229	0.418887428351661	5.14888836611643	2.62034768615288e-07	3.81825687331921e-06
AHCY	47.6179193236527	2.91825428932902	0.407225090787257	7.1661947049662	7.71110836569235e-13	3.91203353843435e-11
AHCYL2	43.6217611475611	1.37713823228429	0.558950520814518	2.46379273477997	0.0137475583083291	0.045994954045388
AIG1	155.889597750063	-1.36050050604015	0.271100854443674	-5.01842942853144	5.20956236253225e-07	6.95020681418221e-06
AIM2	238.032235913318	1.76173992138314	0.277435293610552	6.35009301973012	2.15184770784672e-10	6.62096914408252e-09
AK2	146.095924608783	-2.23698278121824	0.378542244658257	-5.90946667851498	3.43217092860733e-09	8.21176669022785e-08
AK3	30.8286723619735	-1.27866923771092	0.335146071237847	-3.81525951650937	0.000136039886043403	0.000934173395831768
AK4	111.449669932393	-1.88508643346931	0.458927802590053	-4.10758821503173	3.99812094602132e-05	0.000320708627005876
AKAP1	20.0381800551103	2.07709644624253	0.569033794680593	3.65021632398553	0.000262019544374594	0.00164783352761949
AKAP13	1276.5016166046	0.902513601149101	0.24691071011613	3.65522257306952	0.000256958949304839	0.00162003753200545
AKAP8	41.9819893051144	1.76451437041389	0.709203301600765	2.48802334454895	0.0128455300848501	0.0435524912510263
AKR1A1	122.28769494715	-2.58328927112763	0.378891018395594	-6.8180272049375	9.2299167327571e-12	3.83585224436144e-10
AKR1B15	102.595952569078	1.43422888853296	0.274666539156809	5.22170954254513	1.77278878102522e-07	2.71356539045121e-06
AKR1C1	16.9806310472495	-1.62351408386893	0.484047942823486	-3.35403570646093	0.000796420849342221	0.00430845501557495
AKR1C3	14.6401564177611	-1.82555483008265	0.518367646756585	-3.52173759590342	0.000428728285966902	0.00251714406200725
AKT1S1	39.3617359199073	1.66056430063299	0.470478602703093	3.5295214088215	0.000416312019837269	0.00245912656889078
AKTIP	256.217469733398	-1.88756411071752	0.244746830290463	-7.71231279472499	1.23557843947172e-14	8.75817259268529e-13
AL021407.1	75.8223283929646	3.52393144278613	0.418913104435841	8.41208213701475	4.02795654496851e-17	4.12838329936671e-15
AL021407.3	123.102680632213	3.96239143511456	0.407386639369695	9.72636569830845	2.32760707745727e-22	4.52659894332684e-20
AL022318.4	6.66657376827299	-4.66067064665152	1.89477094716778	-2.45975412153014	0.0139032230398531	0.046391990825238
AL022722.1	3.70330825275214	3.8543447787631	1.15156640458373	3.34704517552888	0.000816778985313478	0.00440132164412794
AL031315.1	11.761109882264	1.54408593752114	0.562718297034586	2.74397677427262	0.00606998323459563	0.0236819896310651
AL049757.1	18.2669340493692	3.77258093498268	1.23172684189756	3.06283894014257	0.00219248028311156	0.0101736718918688
AL049792.1	2.61878677281974	4.28969384272285	1.72008576075384	2.49388370080039	0.0126353936427881	0.043000065807196
AL049844.1	3.62872094214134	5.32493943638493	1.3889147768424	3.83388493316401	0.000126135163442505	0.000875527166691708
AL078644.1	30.4247574196281	2.30857016573613	0.466296805155885	4.95085992485916	7.38862718296038e-07	9.51426873839779e-06
AL096701.1	3.61576243916747	3.13275873054779	1.15154279070547	2.7204883360249	0.00651855715218589	0.0250455910439483
AL109809.1	69.960731609122	0.786677986097108	0.27907733322681	2.8188530290196	0.00481955801001621	0.0196210079049747
AL109809.2	14.5102281585779	2.52338424355264	0.593937636972961	4.24856767187413	2.15141659047234e-05	0.000189077857826622
AL109809.4	21.3102685094059	2.51008612041327	0.621532280851616	4.0385450567008	5.37837634052032e-05	0.000414134978220065
AL109811.2	32.561216401227	-2.06525688573311	0.401312521883201	-5.14625578100996	2.65737029694988e-07	3.86107758950506e-06
AL121900.2	19.1175463111627	2.26401954853635	0.555651538425324	4.07453123400399	4.61071251323008e-05	0.00036310547285999
AL132765.1	2.54754011065017	4.42743081375458	1.5660376379803	2.8271547926936	0.00469636203474117	0.019222643201562
AL133163.1	709.003699029072	6.85479063224145	0.585780041853337	11.7019873373523	1.24503061844635e-31	7.86911227133863e-29
AL133353.2	34.7751501948574	2.55200676602239	0.505620009986548	5.04728198175996	4.48139694918189e-07	6.13522656337005e-06
AL133517.1	28.0154806273545	3.23789224370726	0.440909491137815	7.34366646395279	2.07820637375331e-13	1.14218523490811e-11
AL136295.1	88.9116047667021	-2.32291582494089	0.455160775700845	-5.10350616518773	3.33417645328071e-07	4.72674043175842e-06
AL137792.2	5.95529920399392	2.34581787327089	0.886955473057009	2.6447977880848	0.00817397480136449	0.0301534590860647
AL138787.1	1.81326068144047	4.1629092419387	1.50776683732313	2.7609767895741	0.00576287718137266	0.0227175374127448
AL139353.1	12.8812401657026	5.39877947955379	1.02572733415129	5.26336707602794	1.41440779180794e-07	2.23724210572832e-06
AL157791.1	6.38941177035449	4.14652329784645	1.48939918199114	2.78402415415797	0.00536890357915428	0.0214487485889364
AL158207.1	5.22161551651149	2.2238197213737	0.878516069709733	2.53133641836337	0.0113628805515403	0.0394785925529809
AL162377.3	27.6739417511071	1.71155510678349	0.550784809223747	3.10748422636363	0.00188687054474584	0.00894435602914051
AL162615.1	23.0585049226517	1.22602812606795	0.391367963461319	3.13267369977034	0.00173221897373956	0.00830468698250803
AL353625.1	11.2391728148549	4.32863743818453	1.31615710755687	3.28884554384211	0.00100599213705478	0.00524395007800137
AL353662.2	8.87633930062279	2.25628893567009	0.822771381500242	2.74230361726482	0.00610099193695164	0.0237846174997737
AL353662.3	3.76354073177581	2.96918803146488	1.19408366962531	2.48658289782706	0.0128976516746992	0.0436999057970768
AL353729.2	2.52659010851712	3.45979981460915	1.36641969311426	2.53201840696821	0.0113408037701472	0.0394289828992352
AL353743.4	6.81723189686695	3.82472811628781	1.12231190664933	3.40790122035375	0.00065464588340781	0.00363215925582043
AL355365.1	3.18115849753517	4.10447730830131	1.40822235829524	2.91465142853583	0.00356086011890292	0.0153407234148362
AL355864.1	24.2846723495028	-1.26981752152352	0.52221540999052	-2.43159718620056	0.0150324148675996	0.0494099027359952
AL355916.3	73.2038672929357	2.54573937948003	0.391155760762487	6.50824974306289	7.6031441042064e-11	2.57437707403364e-09
AL356234.1	23.2089546514266	2.44884872370006	0.56004191281364	4.37261688397051	1.22766051556169e-05	0.000115810835575593
AL356273.2	9.2565440521746	2.62354917115156	0.630788962474279	4.15915516476485	3.19426861328074e-05	0.000264197713167151
AL356534.1	111.53769798086	1.64364829852931	0.312493405352853	5.2597855518691	1.44223500292005e-07	2.26707386106676e-06
AL358113.1	16.1073840149756	2.06476186951374	0.516146648626492	4.00033958373698	6.32516522353336e-05	0.000477583032731595
AL358472.6	17.69717508128	3.84543947191168	0.916066282107484	4.1977742735656	2.6955110313596e-05	0.000228809215639025
AL365436.1	8.59016896268032	5.72325050720882	1.13917961691096	5.02401063207944	5.06034338569622e-07	6.8109867494895e-06
AL391280.1	3.78910012442443	3.08158252995278	1.17313163122193	2.62680030777366	0.00861918995044573	0.0315655461994957
AL391825.1	47.7383460040398	3.55681735487404	0.639635220019664	5.56069654007591	2.68700061037204e-08	5.08218357340817e-07
AL391903.1	437.842641544517	2.12259502857995	0.601625309438047	3.52810128709941	0.000418551967972488	0.00246947289077195
AL445933.1	2.31583671119861	-3.97472157761569	1.37891479749034	-2.88249976347326	0.00394533432159938	0.0166936614572778
AL512378.1	18.2649201632995	2.1655470372873	0.586148099236483	3.69453904245044	0.000220286045819121	0.00142011008458574
AL512428.1	13.4964001013744	4.75624608089954	1.29619390627097	3.66939395247028	0.000243126167356926	0.00154373412835379
AL512506.3	6.75905153161183	-4.41017149454068	1.11124361606966	-3.96868106215893	7.22715334559356e-05	0.000536343880133605
AL513523.1	12.8591689755121	3.90140891853448	0.742151459924897	5.25689044515158	1.46511530399297e-07	2.29594830369127e-06
AL589993.1	2.85311219282033	3.16586519254686	1.27130516799759	2.4902480318973	0.012765397453901	0.0433389243460662
AL590327.1	4.99176053907242	-3.68576643011561	0.886895484330483	-4.15580696399418	3.24141420155126e-05	0.000267368200235623
AL590560.1	37.5911875968295	1.95869566738132	0.339515680487456	5.76908749713456	7.97019170817312e-09	1.73208936993235e-07
AL591499.1	10.1480917479669	2.21956981811982	0.655501388280806	3.38606425219194	0.000709027805589826	0.00389408566347381
AL592295.1	8.77313928424101	3.57276101342443	0.924879518761286	3.86294748770036	0.000112027096187219	0.000790022790359794
AL592429.1	806.087937431356	5.16459548689975	0.684056759907619	7.54995168470702	4.3541974036618e-14	2.72929009984074e-12
AL604028.2	22.847317283967	2.67602175596606	0.509162024506941	5.25573712720906	1.47432752912298e-07	2.30557466899655e-06
AL606489.2	9.51795521688628	2.74074307107618	0.775986089302409	3.53194871513745	0.000412509348387737	0.00244427902566155
AL627309.7	120.861365306243	1.2156727701678	0.330253561786039	3.68102849093692	0.00023229504344962	0.00148428117695336
AL645929.1	1.82637637476023	13.7626366980523	4.29037141227657	3.20779610330975	0.00133756290725453	0.00663705977760679
AL669831.1	723.219454886746	1.76050372840898	0.237531518026263	7.41166369430742	1.24724720743688e-13	7.24884785042532e-12
AL669831.3	886.188506384531	1.42155635009053	0.25050043177202	5.67486586763366	1.38797367418176e-08	2.86062128582378e-07
AL807752.6	2.20696718414175	4.15644528579651	1.64330957551381	2.52931361669753	0.0114285856164502	0.0396614539501106
ALAS1	856.664610241636	2.48248334053094	0.244385492356197	10.1580634619369	3.05075617569727e-24	8.89940777483689e-22
ALDH1A1	20.3901101699469	2.17265227400797	0.436298166221689	4.97974193387742	6.36691153976301e-07	8.30537124810997e-06
ALDH2	158.424341665809	0.822177804220723	0.231465864579356	3.55204775319622	0.000382245482221585	0.00229634919596801
ALDH3B1	125.505036471816	-1.51042441451426	0.440063803041581	-3.43228505520036	0.000598518108785474	0.00336256340450624
ALDH4A1	5.96508017807199	-2.46495859342699	0.876462153428419	-2.8123959303718	0.00491739330950483	0.0199283834122038
ALDH8A1	20.1059449048727	2.26284926890833	0.556421838260681	4.06678730651868	4.766571015006e-05	0.000372317794678815
ALG10B	11.9417810024885	-1.26577734661541	0.512880493088203	-2.46797716753428	0.0135878986380714	0.0455804587441186
ALG2	88.4703913534102	-2.54673224096906	0.542087354252272	-4.69801079289498	2.62707552778134e-06	2.95687224995587e-05
ALG9	29.6983997516501	0.785786485271577	0.311865095832985	2.51963588029227	0.0117476288262302	0.0405585369340355
ALKBH1	67.6277320732966	-1.47199412613112	0.348976341092039	-4.21803415533804	2.46441495514574e-05	0.000211560330812709
ALKBH5	249.164477777414	0.816593215588438	0.271030230755629	3.01292299870677	0.00258744560705785	0.0117056255333912
ALOX5AP	295.825316463123	-1.25288697205632	0.35991453854633	-3.48106796995932	0.000499418739456557	0.00287720579522086
ALPK1	1532.53462363674	0.693615066497589	0.259631887541695	2.6715326575061	0.00755057249288433	0.0282316922035269
ALS2	6.78379492204134	-3.95760523469452	1.27616316080033	-3.10117495650991	0.00192754365135215	0.00911437333147157
ALS2CR12	8.49829254220725	1.61562722114642	0.615737552671864	2.62388937321712	0.00869320159384491	0.031759916901983
AMD1	1234.42893051568	1.82773363514228	0.581496782803101	3.14315347770576	0.00167138179757931	0.00804352490085042
AMD1P1	2.82965923114886	5.20246254615965	1.39413038897073	3.7316900824467	0.000190199411654941	0.00124681714580545
AMD1P4	92.1080642376839	2.29863277356056	0.359740373057292	6.38969919896779	1.66212386998063e-10	5.25265770494503e-09
AMFR	129.598293243924	0.631127322126431	0.221618359830703	2.84781153785524	0.00440209847167496	0.0182546286814755
AMPD1	12.2724850375586	6.58748149084047	1.28582929835383	5.12313842846326	3.00491572257486e-07	4.27995930476414e-06
AMPD3	1299.85147785068	-3.15909990664471	0.292561784368547	-10.7980607018212	3.51550163825913e-27	1.56843071619861e-24
AMPH	16.6509375472158	2.17877108781772	0.728194519170455	2.99201797110439	0.00277139948097004	0.0123717947989507
ANAPC16	969.035171455363	-1.93987874819435	0.312529168634771	-6.20703263208478	5.39943900377575e-10	1.5252158333012e-08
ANAPC2	76.0388381344915	-0.892705459067573	0.333546499023363	-2.6764048241593	0.00744166984636165	0.0279067108237418
ANAPC7	48.1397129710485	-1.24914007112167	0.455980812229717	-2.73945753334105	0.00615406645610821	0.0239238939191967
ANGPT1	36.4667274571475	2.95816710429138	0.458866113167428	6.44668895654977	1.14320065062832e-10	3.75350880289632e-09
ANGPT2	3.15226664317118	2.40119334574749	0.981764164612098	2.4457944507439	0.0144533374746049	0.0477861107568181
ANKDD1A	51.2860352441756	-2.10081070824963	0.541894981185042	-3.87678568946233	0.000105845511004506	0.000753435268149859
ANKEF1	16.8965239695893	1.57450924194695	0.500643853167213	3.14496868779307	0.00166104607287794	0.00799632112963679
ANKIB1	118.491751172874	1.38467788936251	0.324781888035022	4.26340858395773	2.01331889353997e-05	0.000178734625089316
ANKRA2	110.213253393997	-1.51149728187987	0.302994412764452	-4.9885318613281	6.08398785367572e-07	7.96960377827349e-06
ANKRD12	3082.316838796	-0.90651142527403	0.354593732620175	-2.55647898392227	0.0105737458064089	0.0372055555874315
ANKRD13B	23.4410920589729	5.72675872822106	2.32255777335993	2.46571206706149	0.0136741204295693	0.045788682736454
ANKRD28	138.232547514776	2.372750831867	0.292038460041889	8.12478887721383	4.4814177067771e-16	3.95224565081988e-14
ANKRD33B	2280.13838625633	-1.09876647307413	0.446057470007595	-2.46328454729258	0.0137670609091696	0.0460193227456797
ANKRD34A	12.775912781875	4.45064954155632	0.860978820375774	5.16929038929649	2.34984528084254e-07	3.46402362148692e-06
ANKRD34B	12.7053856998555	3.5853671238236	0.750214838904919	4.77912051040889	1.76063646837273e-06	2.08454066347063e-05
ANKRD36	9.43472124036992	-3.02052675037704	0.938831543063867	-3.21732559232041	0.00129391668685579	0.00645426577537502
ANKRD37	18.240763170089	2.39377540731914	0.567458206577513	4.2184171090883	2.46023383403364e-05	0.000211320991101112
ANKRD40	45.936433977862	-0.910818255697705	0.293832003149775	-3.09979255470492	0.00193656223481332	0.00915131231772066
ANKRD44	933.089678419752	1.32076503733371	0.330043271467162	4.00179355713702	6.28641375439108e-05	0.00047513009586626
ANKRD49	239.04079792188	-3.82548940337971	0.302110322830971	-12.6625577290189	9.53416042276861e-37	1.11248984194598e-33
ANKRD50	83.6346011060082	1.98081634180682	0.631171408821123	3.13831760140483	0.00169920652365455	0.00816965570754859
ANKRD55	45.1379924086617	1.95300667047421	0.42391666644503	4.60705328443948	4.08415371752155e-06	4.40003748161111e-05
ANKRD6	70.799993912296	1.14755725396531	0.337173124855997	3.40346596264285	0.000665367028554146	0.00368433214579507
ANKRD66	26.4567317941507	3.20168676278474	1.01022048649342	3.16929502578008	0.00152809198396838	0.00743651822419518
ANKZF1	126.355694064571	-1.6186376494326	0.310999669585701	-5.20462819651506	1.94385396470766e-07	2.93688454090145e-06
ANP32A	20425.300892953	-1.07519956464137	0.233844773327752	-4.59792001908204	4.26729739098905e-06	4.58107814040431e-05
ANPEP	12907.5421330562	-1.29242908263892	0.423114905146787	-3.05455815174024	0.00225392313980736	0.010420530358957
ANXA1	2407.99156360318	1.55103541045986	0.376665478565505	4.11780611370819	3.82496280039647e-05	0.000309279641360416
ANXA2	90.9974753667655	-1.48326229391242	0.402874649338825	-3.68169676683968	0.00023168687623173	0.00148164343404684
ANXA3	840.625957477321	1.5939161479103	0.504358279125642	3.16028548331459	0.0015761462075455	0.00765318880353959
ANXA5	4223.87012876476	-0.978991908235769	0.326771574766741	-2.995951863116	0.00273589618667543	0.0122457389364649
ANXA6	195.936136023566	-1.22263014925595	0.238093496850304	-5.1350841809201	2.8201776211874e-07	4.06647094446689e-06
ANXA7	2229.61382469337	-1.86379643899181	0.269055992530521	-6.92716940240753	4.29344353294375e-12	1.92115766817769e-10
AOC2	155.917938253706	1.4346170276317	0.365668977304396	3.92326698919684	8.73562508894072e-05	0.000637070658529528
AOC3	117.588896526767	0.916504011262681	0.220764157894636	4.15150729177741	3.30292739349571e-05	0.000271850817319243
AP000580.1	30.8021585765098	2.49897579143571	0.495240322101134	5.04598612009906	4.51188162842315e-07	6.16583174968926e-06
AP000781.2	104.591794827454	-2.6504042345411	0.460395044114868	-5.75680444092665	8.57211175064731e-09	1.84440231412155e-07
AP000919.1	12.5208832915573	3.75049335474624	0.772857780306917	4.85276004241925	1.21754976501058e-06	1.50890624064097e-05
AP001187.1	6.38704692968979	3.72844904313928	1.17270313318272	3.17936307803686	0.00147599083179079	0.00721769984765782
AP001425.1	20.6381646603275	6.74886838088646	1.27099496168969	5.30990962538071	1.09679608229374e-07	1.78395500581574e-06
AP001992.1	79.8716857530621	1.42101184953429	0.26975860601098	5.26771646157028	1.38131237244488e-07	2.18945949609367e-06
AP002512.3	4.40541665024486	2.64429160517393	0.941888411061554	2.80743618258736	0.00499375733855718	0.0202108604772075
AP003084.1	11.5534902690725	1.9218555761319	0.776787417897645	2.4741074994924	0.0133569499130565	0.0449947975196878
AP003716.2	5.38913456050492	3.10032260213871	0.946160589999269	3.276740370407	0.00105012884149324	0.00543833951552623
AP006222.1	415.280651078771	1.60482278208666	0.212539051217193	7.55071961080085	4.32859835098183e-14	2.7245024226574e-12
AP1AR	19.642521508069	-3.16617828137994	0.920194122147077	-3.44077212098718	0.000580056833085204	0.00326731604198643
AP1B1	103.712791184006	-1.37890947552234	0.509267839107738	-2.70763117093405	0.00677652858462873	0.0258366425865793
AP1S2	626.695021038678	-1.60733483055034	0.270411681036759	-5.94402883924176	2.78100641031136e-09	6.79857306128141e-08
AP2B1	1380.12001544178	-0.893495167756033	0.252966446501633	-3.53206988560147	0.000412320372877321	0.00244411400397658
AP3B1	3.03731073348604	15.2171023428328	4.30149389043904	3.53763197866117	0.000403732357463862	0.0024007119288002
AP3S2	560.313916769382	-1.81391075657904	0.279121366677302	-6.49864529603046	8.10464971111355e-11	2.73198736595292e-09
AP5M1	164.876406431	-1.80458393217737	0.26605124383682	-6.7828434332906	1.17833317142803e-11	4.76514000554587e-10
AP5S1	22.9081010598709	-0.923989742336437	0.343253130926712	-2.69186107594083	0.00710545364624327	0.026858366897549
AP5Z1	251.54160339913	-1.33208151030168	0.498375338856428	-2.6728479650664	0.00752103281526858	0.028148666857836
APBA3	81.4027171203261	-1.77504900368748	0.540793255794045	-3.28230610250711	0.00102961768989031	0.005345061854191
APBB1IP	1843.17449276686	1.34611259007614	0.343731275202303	3.91617722095229	8.99641265633261e-05	0.000652325925353295
APC2	12.4907333276551	-2.65416168395701	0.589549585133125	-4.50201603204873	6.73119028048167e-06	6.79796440510163e-05
APEX1	26.3954417031625	1.71041357183696	0.602522571596483	2.83875435123524	0.00452900080138227	0.0186635189231643
APEX2	31.5039349574391	-2.82490518950796	0.466359728257736	-6.05735233627797	1.38380270219808e-09	3.65695177519906e-08
APH1A	801.191842510193	-0.965301235125478	0.206529585503387	-4.67391261534123	2.95515108243716e-06	3.29607990952127e-05
API5	137.075217309398	-1.18416953298324	0.291525685132897	-4.06197324411884	4.86596552576072e-05	0.000379300262385737
APLP1	189.492497997584	6.23614712008201	0.646785499090836	9.64175469123526	5.32695032143116e-22	9.7354830633481e-20
APLP2	9016.42319251746	-0.648707546493084	0.223605747018147	-2.90112197536872	0.00371829112083622	0.0158746856211553
APOBEC3C	91.7835914434985	-1.19595113553243	0.32456913031518	-3.68473469541321	0.000228940985292332	0.00146717609036729
APOBEC3G	286.504012470679	-1.95735846938444	0.342769227384229	-5.71042647066544	1.12693418588366e-08	2.36765438582676e-07
APOBR	3336.18831712574	-2.42122504679546	0.487164305315355	-4.97003787095636	6.69398257068869e-07	8.68614385070802e-06
APOL2	861.939345989708	-1.33749587316533	0.275182755803643	-4.86039130344237	1.17153954802036e-06	1.45426214434704e-05
APOL3	12.951927618933	-1.80355944291917	0.740381176541228	-2.43598770479916	0.0148511893156657	0.0489096158769721
APOL4	25.9099573982422	4.81835033078099	0.963141727636087	5.00274278699049	5.65203311295123e-07	7.47477683438162e-06
ARAP1	7358.4969639499	-1.10146403817649	0.432024781201358	-2.54953902207549	0.0107865438985041	0.0378139783675547
ARCN1	1584.31732374345	-1.28649561755974	0.261876075928525	-4.91261224607196	8.98709016890544e-07	1.14175184901279e-05
AREG	662.783428727195	2.44911640740301	0.880478645229738	2.78157388673973	0.00540960152368325	0.0215602326623098
AREL1	1950.43802298047	-1.30139000521375	0.214732909205014	-6.06050563014198	1.35694301232223e-09	3.59222836892076e-08
ARF4	3787.30660889414	-0.711183741336877	0.261350061549085	-2.72119217084365	0.00650469355311418	0.0250049915122121
ARF5	642.678549790529	-1.15848857734454	0.341834218618002	-3.38903630545876	0.0007013872342308	0.00386042922933491
ARFGAP1	101.520097787851	-1.3961382505081	0.481403908290828	-2.90013900274498	0.00372997209757563	0.0159187831065572
ARFGAP2	318.466184684523	-1.17538106674623	0.359143741652056	-3.27273158468387	0.00106513575445999	0.00549746317094373
ARFIP1	2477.21917101878	-1.28075286800471	0.25701552583604	-4.98317315204435	6.25499295296106e-07	8.17948173305745e-06
ARFRP1	44.2206421370208	-1.89559339980448	0.422460511266092	-4.48703097509277	7.22225777652547e-06	7.21702425639755e-05
ARG1	16.7341794461589	5.45764527015595	1.28628623464657	4.24294773834342	2.20602823392565e-05	0.000192982942793646
ARG2	47.3053741807473	3.30053173098328	0.617005274173742	5.34927636624041	8.83066050903453e-08	1.47524547644873e-06
ARGFXP2	11.2138689497444	1.89399676621563	0.723079398153485	2.61934826390061	0.00880979557845998	0.0321162675149386
ARGLU1	872.747125985417	-1.06200415275614	0.204877119220282	-5.18361521675968	2.17625683444162e-07	3.23643528643577e-06
ARHGAP18	293.497750686623	-2.81277330250669	0.455697289192115	-6.17246002822033	6.72355298039392e-10	1.87136835155221e-08
ARHGAP24	64.6092946761774	1.27731394464247	0.370082928034772	3.45142628282073	0.000557632064089056	0.00315741723783759
ARHGAP28	16.2942623611432	2.02994064070652	0.554907887962199	3.65815783978332	0.00025403459104771	0.0016029329083206
ARHGAP29	55.5413241201786	1.03534286046096	0.29622976742794	3.49506691866411	0.000473942911220217	0.00275133563731323
ARHGAP30	8741.65792048146	-1.33150199696097	0.132482528910908	-10.0503968931358	9.14981600029472e-24	2.31322598180784e-21
ARHGAP4	325.811381181149	-1.17451439503258	0.458806623293078	-2.55993339111479	0.0104692227066784	0.0368976856964693
ARHGDIA	1088.16982224364	-1.84365440201259	0.535849478539908	-3.44061994244394	0.000580383135238781	0.0032679405265171
ARHGEF11	175.594426572406	1.44319302680468	0.495193025654196	2.91440499368522	0.00356367260543927	0.0153484809062772
ARHGEF37	6.02958329098267	2.75924697394922	0.944950543121114	2.91999088633316	0.00350041622312126	0.0151232736224798
ARHGEF40	901.778634306464	2.52161621017243	0.359588585159046	7.01250349495138	2.34091010947836e-12	1.0859102584305e-10
ARID1B	236.948863526733	1.52974244144605	0.290824193510843	5.2600247007614	1.44036051698797e-07	2.26647600437661e-06
ARIH1	2372.96282384608	0.807749710381141	0.313594663083617	2.57577632998736	0.0100015320726974	0.0355633474005502
ARL11	19.8006774752267	-1.30818199972813	0.464310227067736	-2.81747401514221	0.00484030311511389	0.0196737829456491
ARL13B	1.93724799597076	-17.9167801448445	3.73366552196509	-4.79871055386197	1.59690374448601e-06	1.91187315707247e-05
ARL14EP	21.1254365715934	-2.90150380713613	0.595967889421401	-4.8685572807506	1.12415939076053e-06	1.39659081068357e-05
ARL17A	4.68976569957936	2.31585086028805	0.836246976935639	2.76933839423169	0.00561702620555717	0.0222699086544947
ARL4A	119.712999393536	1.79136593981087	0.401478517612408	4.46192227286313	8.12276911181818e-06	8.00092757514091e-05
ARL4C	555.320453062782	-1.36591268365916	0.3968284968209	-3.44207307338525	0.000577274286475794	0.00325285053920926
ARL4D	21.8663205855563	6.87198610546475	1.08070302537708	6.35881083340819	2.03321608179890e-10	6.30712775967432e-09
ARL6	2.43015327614537	-4.81169171261606	1.37542157143049	-3.49833957279855	0.000468164646248511	0.00272282513149437
ARL6IP1	1983.78434129241	2.12394473572222	0.39758249016339	5.34214858116455	9.18513180741024e-08	1.5278185779792e-06
ARL8B	1300.90421479141	-1.21139354919225	0.401597912138268	-3.01643388219403	0.00255766990355202	0.011596817715639
ARMC1	10.9353789766663	-2.30973863220633	0.544670210670458	-4.24061861096308	2.22904606973627e-05	0.000194547755073817
ARMC12	4.77623328957189	4.3723258117672	1.2277631904524	3.56121265547642	0.000369145947514543	0.00222824308708639
ARMC2	41.894088236766	1.76751475244467	0.512040899026888	3.45190150982813	0.000556650875382349	0.00315303850958733
ARMC8	418.583620730649	-0.681450280110338	0.262503495357869	-2.5959665001082	0.00943252612733524	0.0338815981116619
ARMCX3	226.203485446659	-1.33367089964561	0.294843722859441	-4.52331454341796	6.08786636381782e-06	6.24263602842458e-05
ARMCX6	58.8328046595266	1.13019258279906	0.273118737449707	4.13809976332061	3.50194106561973e-05	0.000285750102336663
ARMH3	68.5193501994045	0.82043794586354	0.274426222996387	2.98964849971478	0.00279298647385063	0.0124608270064236
ARMT1	303.209602457673	-2.46674733070885	0.445271189695666	-5.53987634455943	3.02685298140606e-08	5.64751941881286e-07
ARPC1A	415.290950860096	-3.01208711605727	0.248909758346914	-12.1011210490961	1.04178674626248e-33	8.31729639687138e-31
ARPC1B	1705.38762693087	-1.76788184561122	0.309557783498597	-5.71099142018257	1.12319909339866e-08	2.36308003436398e-07
ARPC5	7275.86718429433	-0.762125864451696	0.241977739116415	-3.14957015151314	0.00163510846814761	0.0078914923173182
ARPC5L	79.5516174842406	-1.31335512909614	0.314014560626917	-4.18246569991556	2.88364533129428e-05	0.000241946873716423
ARPIN-AP3S2	132.358042053866	-1.14068484215953	0.441072207240245	-2.58616349757494	0.0097050882632199	0.0347044987894348
ARRDC2	178.839015919261	-1.8329749247721	0.649444620272848	-2.82237294382702	0.00476697066538001	0.0194394384188551
ARRDC3	5738.77226303633	-2.73619348466591	0.295364456754759	-9.26378723672148	1.9730673940078e-20	3.11765201038587e-18
ARRDC4	914.953498520074	-1.88006237582166	0.408430258739882	-4.60314174963962	4.16164770446074e-06	4.47716553396914e-05
ARSG	244.048933383455	-1.71856072562502	0.234974655413487	-7.31381315402233	2.59666150378897e-13	1.39676448053102e-11
ASB1	26.529294095657	-1.71057048252262	0.463559847789512	-3.69007473507356	0.000224188179168437	0.00144220122553267
ASB2	81.691303536512	-2.17334477305572	0.388192024259368	-5.59863324652856	2.16048312343182e-08	4.19620595382039e-07
ASB3	197.6188603038	1.77168845338078	0.406338257803655	4.36013203127152	1.29983990997676e-05	0.000121711553052084
ASB4	33.0509121942904	2.04814069193367	0.475462012087245	4.30768524059888	1.64971919968619e-05	0.000149311399403579
ASB6	182.547234411361	-1.08081824246651	0.376688226207744	-2.86926473213006	0.00411427283849284	0.0172879237360382
ASB8	397.961853467188	-1.54508608041322	0.170782879191608	-9.04707830039406	1.46844729862521e-19	2.00674568223836e-17
ASB9P1	9.60769042015426	4.40200029495282	1.06660796076624	4.12710241895296	3.67362806819099e-05	0.000298155506508235
ASCC1	158.075449220599	-2.95129322964782	0.288043163679759	-10.2460103268724	1.23329563974654e-24	3.98039607645006e-22
ASF1B	31.7705511797483	1.30207354557232	0.420292780619836	3.0980154920864	0.00194821243976336	0.00919575323813338
ASMTL	153.976169227586	-1.40023058446113	0.429648863590902	-3.25901149314894	0.0011180113857919	0.00572749568087716
ASPH	2448.1711070943	-1.47651857510995	0.313579538869087	-4.70859348934232	2.49431957471674e-06	2.82360698722972e-05
ASPM	1.7190266874378	18.9044243891003	4.20858632894498	4.49187040766711	7.06003807161857e-06	7.0876053943337e-05
ASRGL1	93.2466619108168	1.62480923265203	0.229776795207166	7.07125030265615	1.53543892252099e-12	7.27846031741279e-11
ASTN2	101.940517051213	1.82502755687071	0.414614337236876	4.40174734195948	1.07382560286941e-05	0.000102639323061916
ASXL1	999.867166676954	1.71368137015946	0.288335987847606	5.94334887903481	2.79257201426392e-09	6.81037377562209e-08
ATAD1	38.0213058966807	-1.52358841089431	0.486444532541111	-3.13209072971859	0.00173566229131577	0.0083185659706063
ATF1	471.103073479644	1.02224703224027	0.302515313189622	3.37915797207763	0.000727082159499768	0.00397445379367639
ATF2	415.862310450675	0.988229341923142	0.269120018633605	3.67207667025533	0.000240587474859809	0.0015295353755861
ATF3	204.665199061991	3.17420933685974	0.332142180356555	9.55677876700942	1.21478886218362e-21	2.1426897965655e-19
ATF4	401.342684923305	1.43524118049725	0.261776219579286	5.48270267942556	4.18876671737514e-08	7.54624730829732e-07
ATF4P3	18.3725229391315	1.54297367812189	0.568745449605727	2.71294245816213	0.00666886856470471	0.0255196940610509
ATF5	103.079634830737	-2.21481503041262	0.46682376662937	-4.74443502824278	2.09089073696447e-06	2.4155918955837e-05
ATF7IP	750.392914438446	1.57166392164445	0.492164828711852	3.19336902996093	0.00140623110950506	0.00692568821431242
ATG10	22.937385571523	1.30161373548377	0.444691098733102	2.92700649775089	0.0034224173039055	0.0148369957367655
ATG12	540.555491943932	-1.13236477905059	0.211055042400843	-5.36525811546335	8.08335400141984e-08	1.37154806317156e-06
ATG13	581.28361966174	-0.824621653164603	0.220815937127558	-3.73442996864962	0.000188140832975785	0.00123545813654099
ATG2B	300.110834354074	0.896592757050171	0.284745251464494	3.14875402641076	0.00163968145065056	0.00790853034178645
ATG7	1035.49799899076	-1.52075577414497	0.298805066823816	-5.08945778701153	3.59088781450612e-07	5.062284131807e-06
ATG9A	198.401239711962	-1.76047541962741	0.489028831604531	-3.59994197857657	0.000318288194573363	0.00195075297918519
ATL2	303.453647812584	1.27033758955536	0.295020532845783	4.30592941210437	1.66286079632595e-05	0.000150411063920502
ATL3	19.6176077728343	3.7635796172354	1.06065235651831	3.54836303724406	0.000387633538788658	0.00232044717832879
ATP11A	633.800613936487	1.13631002126051	0.26653155149676	4.26332272813234	2.01409296190726e-05	0.000178734625089316
ATP11B	2855.42778213029	1.12193843699177	0.422564790630784	2.65506843416128	0.00792923207085424	0.0294066148054031
ATP13A3	1030.57475159688	-2.42559878562696	0.799862924619372	-3.03251808649741	0.00242522563421032	0.0111008592774099
ATP1B2	9.40392283393308	2.62370144070238	0.754227081112251	3.4786624697077	0.000503922863888747	0.00289875082378779
ATP2A2	841.525256109723	1.89771982618172	0.299594997557393	6.33428408903315	2.38445815949052e-10	7.24846609645526e-09
ATP2C2	156.207896899119	-2.16964461242813	0.540826510034762	-4.01172015826051	6.027792721499e-05	0.000458553599761376
ATP5MC1P3	33.0777073297196	5.46636222146652	0.833478820864504	6.55848965159868	5.43554783357772e-11	1.8736569570934e-09
ATP5MC2	9.89417569365313	1.57430147090787	0.547642268832742	2.87468948345309	0.00404425019842388	0.0170219842563518
ATP5MPL	56.6390954966911	-1.55530746156495	0.37106235573432	-4.19149891528892	2.77117513392327e-05	0.000234314133815396
ATP5PB	1057.46190663527	-2.33979112483731	0.363860769760597	-6.43045724983427	1.27220658093088e-10	4.14122352492285e-09
ATP5PDP4	10.6114605276711	2.65629798117251	0.692358980311691	3.83659063680619	0.000124754166473905	0.000867275871330277
ATP6V0A1	438.10052628251	-0.986542457849257	0.289250852463849	-3.41068124586619	0.00064800799371264	0.00360059826250075
ATP6V0A2	125.687345720658	0.686122940071513	0.248875270338253	2.75689480573536	0.00583531208330492	0.0229494034201847
ATP6V0E1	2859.31053401206	-0.751842088164885	0.198946059414767	-3.77912530852107	0.00015738021559887	0.00105866984054069
ATP6V1C1	2584.89085676012	-2.36302848395214	0.372906293232628	-6.33678896504443	2.34602973128209e-10	7.16034708125111e-09
ATP6V1D	763.372420807362	-1.05887831001141	0.309722462969272	-3.41879726726977	0.000628985709438321	0.00350775155384923
ATP6V1E1	1997.65379201589	-1.19621042596361	0.381672136273103	-3.1341308738023	0.00172363961881905	0.008268782219439
ATP6V1E2	24.1385228271623	1.86510531655563	0.481137011261827	3.8764536356582	0.000105989995326467	0.000753756324007116
ATP6V1G2	6.65214486594297	2.76460138661792	0.916526604055941	3.01638967639741	0.00255804285559549	0.011596817715639
ATP7A	111.262968696474	-3.4236563115285	0.923770372856589	-3.70617678605721	0.000210411455921056	0.00136282296108732
ATP8A1	224.571880959088	2.10081227254934	0.418168484362041	5.02384170761779	5.06479863763212e-07	6.8109867494895e-06
ATP9B	334.905432245208	1.60144216157669	0.336180346518202	4.76364004666759	1.90131543692124e-06	2.22269341520177e-05
ATRX	627.702947961984	1.38493735298515	0.296804498844795	4.66616024479251	3.06880407240862e-06	3.41030688456897e-05
ATXN2	142.153248694184	0.910599243038736	0.244668379392495	3.72176921799101	0.000197831792991373	0.00128905088826724
ATXN3	113.5984693204	1.51535929804582	0.302126787971717	5.0156403151768	5.28571322699245e-07	7.02092678986414e-06
ATXN7	508.827092605952	1.8738259390748	0.368377111443871	5.08670566347149	3.64336597757945e-07	5.11724245499099e-06
ATXN7L1	12.9443771316514	2.12123573099702	0.775821378805516	2.73418055875562	0.00625357416819518	0.0242114513928925
AURKA	262.452225042776	3.36711627853657	0.610374768751943	5.51647356823324	3.45869479841337e-08	6.35938683601605e-07
AVIL	160.758551546699	2.78852296486081	0.474225845428056	5.88015813930128	4.09874702023608e-09	9.57995278119586e-08
AVL9	809.163241745968	-0.951276464966993	0.269758062354815	-3.52640605683092	0.000421240578819265	0.00248436949459931
AXIN2	3.36815639959526	3.58396002222513	1.28010657144303	2.79973566434007	0.00511444688204624	0.0206003836308442
AZIN1	10600.9632430973	-2.81903336346858	0.403900295901856	-6.97952784900554	2.96173720067194e-12	1.35321059027086e-10
B3GALNT2	21.0081644600957	2.16769119582303	0.472759944565582	4.58518370843562	4.53587440309741e-06	4.84539991694258e-05
B3GAT1	13.3492927241241	1.77495938656717	0.543252415445427	3.26728300897077	0.00108585071753238	0.00558537454535389
B3GNT7	45.8126916354405	-1.39871728319433	0.393547037226765	-3.55412987746209	0.000379231884517528	0.00228185976051026
B3GNT8	27.8934480680821	-2.73186022961319	0.765020451191586	-3.57096365902124	0.000355670245941541	0.00215465773021686
B3GNTL1	175.763331055064	-1.30018235833853	0.274324270600857	-4.73958193888832	2.14159619429971e-06	2.46478548340913e-05
B4GALT1	22.5681351125182	2.17539384929525	0.545262531384472	3.98962650848523	6.61774163330382e-05	0.000496216128697902
B4GALT4	311.6499719442	-2.97766015556712	0.240098098481089	-12.4018481379254	2.55364950613457e-35	2.42101933490971e-32
B4GALT5	12435.5661994018	-1.12105102629888	0.413937392265858	-2.70826228131348	0.00676365468738744	0.0258042952598039
BAALC	3.70798771652727	-3.20533528509978	1.13032123990476	-2.83577373576546	0.00457148204799852	0.018807922751855
BABAM2	1479.82120300315	3.15692559789974	0.343171443875816	9.19926658886612	3.60401144704791e-20	5.52214642831007e-18
BAG1	334.212399171031	1.04386227395989	0.219786985971325	4.74942712984873	2.03993684141791e-06	2.363926810349e-05
BAG5	1.94132168151555	-19.2179910885866	4.26847200741313	-4.50231161296371	6.72183288419355e-06	6.79303684345982e-05
BAIAP2	53.1801429015722	2.15213611765653	0.530146923377129	4.05950883190464	4.91760479782664e-05	0.000382343142892016
BAIAP2L1	287.047634302605	3.56664316575724	0.458986046700509	7.77070063762635	7.80531708676117e-15	5.71975144391692e-13
BAK1	165.834319429872	-1.08027014153638	0.39776256200253	-2.71586681284878	0.00661025045025056	0.0253401286529822
BAMBI	37.4333516708609	4.91511448716638	0.726310087220319	6.76723974188097	1.3126247499461e-11	5.19874799789357e-10
BANP	205.510012683691	-0.880456146066689	0.307209661354751	-2.8659780495965	0.00415723069974838	0.0173961468922712
BATF2	27.9303857479509	-2.66314919634119	0.484939101989663	-5.49171882699193	3.980407373263e-08	7.21860886442022e-07
BATF3	86.9445903204215	-2.79172457797313	0.456401608478864	-6.11681581771291	9.5463592674214e-10	2.59513841805583e-08
BAZ1B	261.335182875703	0.864827475365186	0.31477255552039	2.7474678468567	0.00600573972098172	0.0234675594609922
BAZ2B	2241.41489163338	2.48561865086676	0.287650427220937	8.64110884479103	5.56700494045798e-18	6.20925720160347e-16
BBIP1	416.938191625452	-1.15390678349296	0.223518707602997	-5.16246177274104	2.43723157568058e-07	3.57547057751439e-06
BBS10	123.43157063031	2.76478495538052	0.376151626564631	7.35018742476571	1.97929119673175e-13	1.09576161179649e-11
BBS4	76.6099894638543	-1.27703380639072	0.390804415901497	-3.26770567176139	0.00108423055939028	0.00558272007990194
BBX	261.108827125091	1.35403915869909	0.318362433906559	4.25313735067281	2.10796191960638e-05	0.000185905083479704
BCAS1	41.7677076965832	1.96366810166145	0.531989183713828	3.69118050098885	0.000223215657874158	0.00143685838834032
BCAS2	271.386782154765	-0.884987445936228	0.229730296736942	-3.85228878605246	0.000117018900368581	0.000820267883406193
BCAS3	157.300948925801	1.21297618457979	0.416702258621772	2.91089419239451	0.00360396038729071	0.0154771902237199
BCAT1	665.314116981122	-3.33540389684681	0.402500412706152	-8.28670925930663	1.16424768485842e-16	1.09692379699487e-14
BCDIN3D	71.939500818225	-2.58700272360345	1.04891687379996	-2.46635628448933	0.0136495490398351	0.0457164957794786
BCKDHA	64.7753894358876	-2.09364533241695	0.684168453613159	-3.06013134829619	0.0022123994108305	0.0102504235378399
BCKDK	404.968704809361	-1.9758173239399	0.450800395703788	-4.38290947117574	1.17104783383059e-05	0.000111092086250008
BCL10	831.173737448956	-0.581693152066094	0.235619966169273	-2.4687769951049	0.0135575678821982	0.0455189790183854
BCL2A1	60674.9376030469	1.29703295707645	0.336010823910071	3.86009278505737	0.000113343979018972	0.000798196294214847
BCL2L11	428.879389878847	1.04704145678055	0.324461242065593	3.22701549841468	0.00125088684569993	0.00627677888270665
BCL9	151.071462969471	2.81517750758863	0.397208283151806	7.08740886582348	1.36646227863146e-12	6.55945136220275e-11
BCLAF1	2251.18807338754	0.859802938341607	0.311515217465924	2.76006721384537	0.00577894705431545	0.0227749669698392
BCLAF1P2	3.59499914795723	3.78320602552728	1.31354915153587	2.88014043563102	0.00397498068976502	0.0167863257469503
BCOR	327.537286586232	-2.30292179636343	0.714631486413929	-3.22253054916409	0.00127063615377383	0.00635904975803208
BCS1L	33.522691212731	-2.88019278351157	0.470763989410171	-6.11812468307148	9.46829740124591e-10	2.57853865851884e-08
BECN1	923.108592755948	-1.35966501076722	0.317073562632099	-4.28816896457824	1.80152035477388e-05	0.000162275904166063
BEND3P1	25.7805350467921	2.80830433615182	0.661373223616338	4.24617180719266	2.17453912210599e-05	0.000190778391805817
BEND7	13.4256765655673	2.74360110710047	0.566068017939039	4.84676932833881	1.25488190980363e-06	1.54884488932557e-05
BEST1	3140.98475736981	-0.763212466514842	0.302485546906989	-2.52313697073771	0.0116313086667343	0.0402269314103267
BEST3	8.32244929610314	2.04366938689342	0.693334426533333	2.94759542968571	0.0032025588788261	0.0140519046601479
BET1L	422.229392422158	1.12670482044448	0.445852801138665	2.52707803464951	0.0115015943886455	0.0398601063014311
BEX1	22.8380462352976	-1.85009097715931	0.586107097884755	-3.15657493969317	0.00159633861710741	0.00772896919339363
BEX4	47.0145908153504	-1.29909633713868	0.387659749313506	-3.35112515405381	0.000804839189381269	0.00434624623130099
BFAR	163.727823071171	-1.42357935990164	0.404523269462817	-3.51915320419532	0.000432926626575319	0.0025382244881771
BID	3499.10592215606	-1.80432751606259	0.453061150216028	-3.98252535050125	6.81868489823225e-05	0.000509269479179148
BIN2	502.587671556903	0.943243395790308	0.320708889857328	2.94112020471251	0.00327027601036061	0.0142844458371105
BIN3	360.39428297997	-1.22388954872444	0.482345045205949	-2.5373735272887	0.0111687715548045	0.0389290201550618
BIRC2	1261.37522600858	-1.40699523206539	0.32648897168503	-4.30947246029108	1.63644434311848e-05	0.000148464259813184
BIVM	45.0510327593992	0.91500309960278	0.340646824967107	2.68607552614392	0.00722967446129706	0.0272329108277663
BLCAP	201.432349385102	-1.12075336452299	0.295933700668234	-3.78717720216479	0.000152368438934309	0.00102952198226928
BLOC1S2	1064.4009924953	-1.39955208108028	0.242290050540571	-5.77634978389641	7.63385928494098e-09	1.66855924341887e-07
BLOC1S5	37.2181484833888	-1.93123369302572	0.348826053842591	-5.53638030116062	3.08786700378773e-08	5.75428188949093e-07
BLOC1S6	1503.80168434673	2.41579888509181	0.338536014761571	7.13601737999204	9.60738679582913e-13	4.77817869855515e-11
BLVRA	59.0576496719859	-0.639787663241025	0.256679403457159	-2.49255551720888	0.0126827501665932	0.0431177315937434
BLZF1	303.913549038212	-1.62406813285957	0.275243244882267	-5.90048316555145	3.6243860097413e-09	8.5903611534009e-08
BLZF2P	9.04133679046557	4.8242271965391	0.989677456809324	4.87454489677091	1.09059581256151e-06	1.36158418771569e-05
BMP10	5.67707706350899	3.73693566421042	1.30311855020413	2.86768664572002	0.00413484834301786	0.0173241223972438
BMP2K	265.136730666955	1.14600493725402	0.274744565092975	4.17116508516265	3.03046209937675e-05	0.000252716215423012
BMPER	2.66941324972167	4.64689491077815	1.43755855699058	3.23249087015007	0.00122716057121732	0.00618333488058991
BMX	60.4182934432464	2.11152868573474	0.528422487632313	3.99590996816922	6.44462244195275e-05	0.000485394626722847
BNIP3L	1500.88171121154	0.826721434631312	0.228947737846716	3.61096135915881	0.000305064115231718	0.00188416838923043
BOD1L1	2870.15709447527	-1.11883683233248	0.344312610162169	-3.24947968593282	0.00115616335546927	0.00589507292071039
BOLA3	12.0548621219958	2.09852935254107	0.693724777310105	3.0250171554749	0.0024861902474887	0.0113286331823839
BORCS8	98.5229436671899	-1.42748093139465	0.384959748004241	-3.70813036634398	0.000208795161931863	0.00135293199971996
BPTF	1140.31597684558	1.99061211467576	0.388469567326033	5.12424210827586	2.98736922296047e-07	4.26117851967037e-06
BPTFP1	147.133882712155	1.23455213244604	0.42184259864607	2.92657056543936	0.00342721746815243	0.0148535605069726
BRAT1	152.867819219164	-1.79810052446652	0.528353191797121	-3.40321692455482	0.00066597383102023	0.0036855735289113
BRCA2	6.28783711446995	3.47351044036393	1.07828755427962	3.22132109062921	0.00127601102314809	0.00637963454519885
BRD2	687.654731178682	2.14824489755851	0.541129004471561	3.96993116208283	7.18933996384456e-05	0.00053406022483623
BRD7	130.225594442261	0.711918862838665	0.218769550224534	3.2541953946881	0.00113714036395036	0.00581371155401518
BRK1	1644.70249068458	-1.89418085455318	0.231651989611792	-8.17683827247718	2.91388693587426e-16	2.66269583917329e-14
BRMS1L	11.0957872909015	2.05493716786148	0.844019493318257	2.43470344480138	0.0149039989111099	0.0490504063256416
BRPF3	3068.57332909629	-1.45067935456339	0.503045927298678	-2.88379107321958	0.00392919340110223	0.0166439359679754
BRWD1	289.72997257808	0.970023349196445	0.310582376863204	3.12324014966146	0.00178871734053381	0.00854656135540528
BSDC1	209.242474247289	-1.90051539969283	0.451038628638767	-4.21364220051081	2.51285254881794e-05	0.000214988495843313
BST2	95.3378125583567	0.714940769281351	0.253986094076307	2.81488154649347	0.00487952158430362	0.0198013544441684
BTBD11	108.10723366827	1.1651404593001	0.247215323982	4.7130592090033	2.44025253525506e-06	2.77067295713203e-05
BTD	41.3669150458586	2.29409495724338	0.785171654640186	2.9217750585949	0.00348042804820215	0.015045486766366
BTF3	866.300752144111	-1.04356664180709	0.226493033916664	-4.60749994717747	4.07539307722162e-06	4.39371980016879e-05
BTF3L4	220.142860950074	-1.36451116290766	0.314056945637272	-4.34478900041154	1.39409597688393e-05	0.000129260647147631
BTF3L4P2	32.5918193961715	-2.06370377580127	0.613666042743283	-3.3629101694724	0.000771254563184282	0.00419324747990766
BTG1	1472.28160920683	1.75380521877985	0.382683015236079	4.58291888835965	4.58529936749218e-06	4.89475060559387e-05
BTK	260.518101702233	5.64278435245612	0.415218748404046	13.5899074262542	4.59661430276359e-42	7.74733803984676e-39
BTN2A2	475.897335085892	-1.23257339109922	0.420139952470862	-2.9337209752379	0.00334925148342238	0.0145572480664854
BTN3A1	1386.11080258248	0.967726155861391	0.213458003676519	4.53356697426962	5.79958654043509e-06	5.98055256504826e-05
BUD13	188.035722331035	-1.27310331124539	0.262552932544004	-4.84893959823519	1.24123205739848e-06	1.53449462743908e-05
BUD23	59.1937427547648	1.28012652111576	0.500002423370072	2.56024063341047	0.0104599708654164	0.036882217121688
BUD31	926.455556434006	-0.722226982852816	0.256324602057236	-2.81762646681705	0.00483800575282626	0.0196697156967627
BX005195.1	6.36516596493371	2.4755730133382	1.01384790819221	2.44175974851334	0.0146158697410534	0.0482603674579973
BX119917.1	10.0009309105811	4.45447320946256	1.00533190134586	4.430848363112	9.38630785806972e-06	9.09201174323497e-05
BYSL	12.3885895428034	2.88244156855577	0.742109102904637	3.88412102381417	0.000102700745548766	0.000733804808869159
BZW1	3958.95656241286	-1.0262736487159	0.231481641785136	-4.4334990922023	9.27158980355209e-06	9.00209062194983e-05
BZW1P1	4.8525417956174	4.38078956059219	1.2686088315346	3.45322328813752	0.00055393028421982	0.00313997327403978
BZW2	55.5303618447724	1.59449909698493	0.480628897006047	3.31752648855999	0.000908183037584404	0.00482360941775834
C10orf105	226.77943049936	3.36492805132538	0.444194995970387	7.57533984365215	3.58188740688392e-14	2.29255907489545e-12
C11orf58	562.29168635627	-0.888563663558392	0.223631307508547	-3.97334198622628	7.08711798809126e-05	0.000526724609315808
C11orf68	109.075286845303	-3.36551313057911	0.527091130291973	-6.38506879961126	1.71320428074793e-10	5.40282655606349e-09
C11orf71	38.8635355548946	-1.2961400471912	0.333993582437144	-3.88073338934626	0.0001041419540942	0.000742005308433502
C12orf45	462.064825816011	1.8317428637977	0.324756101671511	5.64036473639685	1.6969032744014e-08	3.39582134160881e-07
C12orf60	14.0665072217423	1.84215496523571	0.493603646301391	3.73205299239402	0.000189925532728111	0.00124556005445427
C13orf42	8.43173180355626	3.17479143010703	0.93861270207966	3.38242964651205	0.000718476783701706	0.00393734621819768
C14orf119	442.232209902871	-1.11585748531485	0.284983787549561	-3.91551215916377	9.02124977440244e-05	0.000653814323114719
C15orf39	4112.75189159067	-2.53333777513829	0.675665376164941	-3.74939706029847	0.00017726023928922	0.00117110651993823
C15orf48	1523.9956139788	-4.99163498157504	0.533397711346376	-9.358185975293	8.11173699505905e-21	1.30900998380905e-18
C16orf54	931.559483744075	-1.77121172533028	0.245862664209108	-7.20406951998148	5.84415452366151e-13	2.9949317557237e-11
C16orf91	15.4966555410463	-2.17423311358016	0.620634671199151	-3.50324146309655	0.00045963260209399	0.00267954148392149
C17orf107	388.507052008432	-0.945293443345004	0.375341453462092	-2.51848932385635	0.0117859456502504	0.0406330298756032
C17orf67	8.31679386705441	2.99581280027955	1.03136201233019	2.90471508981703	0.00367587539105384	0.0157157141507598
C18orf21	68.3863267972763	-1.27785261940856	0.34823586643564	-3.66950318038171	0.000243022314592276	0.00154372089198083
C19orf25	43.5352259919826	-2.31444585014123	0.581738673735819	-3.97849748458064	6.93521449169106e-05	0.000516954636975242
C19orf54	38.8296136917517	-1.17968837201162	0.360118165839002	-3.27583688888115	0.00105349385187586	0.00544913359696057
C19orf84	11.2385943835003	4.02547685717882	0.795859287607597	5.05802585942001	4.2361900052199e-07	5.83110400990751e-06
C1D	240.870242317326	-1.37956669678181	0.335785178126062	-4.10848002428473	3.98271644927836e-05	0.000319649872058748
C1DP1	57.4457425233196	-1.81981653796076	0.652993926506325	-2.78688126197011	0.00532179747043495	0.0213054488859931
C1GALT1	119.85560933253	2.22154702347218	0.708188914513712	3.1369412566951	0.00170720328502777	0.00820550273465976
C1orf112	40.3594046867241	0.950852156903956	0.312781224481082	3.03999115829751	0.00236585093966365	0.0108717336879
C1orf116	8.61104063067835	3.09982207732065	0.864139839242115	3.58717644593185	0.000334278133196138	0.00203722981215437
C1orf122	204.825453462193	-1.67371203194065	0.51093167619769	-3.2758040065088	0.00105361650997992	0.00544913359696057
C1orf131	56.7543432634636	-1.54725666051793	0.39962666952873	-3.87175526183619	0.000108054418029893	0.000765611771597014
C1orf162	344.543229263723	-1.42530852206235	0.33594626951873	-4.24266810315894	2.20877975865102e-05	0.000193112277573356
C1orf174	9.96142403768794	-2.80303893154911	1.09611743291948	-2.55724327281548	0.0105505404016004	0.0371497556527102
C1orf35	18.1578549490003	1.91358690629516	0.492740444176067	3.88355964872126	0.000102938264052138	0.000735155615539962
C1orf43	959.488327892835	-1.65499058804653	0.334752119372119	-4.94392863337424	7.65637414789676e-07	9.82568015646751e-06
C1QTNF12	2.20330156355943	-4.63877045328644	1.59263148534316	-2.91264520133917	0.00358381539653975	0.0154133529203605
C1R	25.2867170742051	1.82522055652147	0.55510311959069	3.28807475963621	0.00100875048588642	0.00525652219869842
C21orf91	296.045602731894	-1.45326294746675	0.258825679106448	-5.61483293498502	1.96752248944713e-08	3.87601930421085e-07
C2CD2L	163.422994742526	1.35977509671355	0.411427787001517	3.30501521694385	0.000949712435181608	0.00500041233226998
C2orf42	42.6694241127575	-2.20498561189623	0.761577834599402	-2.89528595991253	0.00378813270453071	0.0161274726340237
C2orf49	195.995423252533	-1.47047302290274	0.233576617167293	-6.29546330765443	3.06483054245849e-10	9.11576754873586e-09
C2orf68	170.412550105729	-1.84105306970897	0.332880585323745	-5.53067121027332	3.19007764247962e-08	5.92292383828316e-07
C3	311.875187002541	-2.21321467272878	0.509680400475645	-4.3423578200444	1.4096170772892e-05	0.000130540179764346
C3orf38	91.4926462313558	-1.50993175044055	0.283639630065869	-5.32341601943954	1.01836479144197e-07	1.67908429580252e-06
C3orf86	94.9769109250918	0.989869766962708	0.340567252805771	2.90653243612721	0.00365459007196724	0.0156335241967488
C4A	16.6062783722501	-2.69511202716874	0.885882942892697	-3.04228910692007	0.0023478627410582	0.0108054399026431
C4BPA	175.702177555319	1.75562344803869	0.412851079693915	4.25243758437135	2.11456162482539e-05	0.000186270530121813
C4BPB	39.4377031402106	2.26313768785468	0.45049492742467	5.02366963551018	5.06934079524686e-07	6.81105673366693e-06
C4orf19	18.4727769181897	2.08217783208109	0.511731320428188	4.06888878784836	4.72378863758667e-05	0.000369737615291807
C4orf45	16.6328391016768	3.32849722882811	0.821398502239733	4.05223191879726	5.07313387393004e-05	0.00039342723790207
C5AR2	135.208467102415	-1.84436924651543	0.292191435181416	-6.31219476152784	2.75105699263965e-10	8.26352148937642e-09
C5orf15	137.548512879288	-1.32781735186873	0.380485465646601	-3.48979782870871	0.000483386089450137	0.00279865785911035
C5orf51	151.531798654905	-1.48112090143225	0.319750568891523	-4.63211342067926	3.61951758192964e-06	3.95280505401661e-05
C5orf58	185.851210655726	1.21005671785969	0.358898327841031	3.37158639088355	0.000747365948436862	0.00407358752132187
C6orf106	2319.50942531147	-1.2543703069777	0.467875969786925	-2.68098895429264	0.00734049388538135	0.0275993484686859
C6orf222	53.3105252251483	1.82978430117561	0.29247382571528	6.25623266184812	3.94388251456505e-10	1.14826782847289e-08
C6orf89	236.066093199013	-1.61217979150843	0.497107232688226	-3.24312278216146	0.00118227249864072	0.00599996371090032
C7orf31	31.1961129560985	1.40368444157936	0.386297459008693	3.63368800090341	0.000279398694153165	0.00174778838445506
C7orf61	106.97601310292	3.2227879582415	0.38743902175342	8.31818112604207	8.93234396251694e-17	8.85586441617121e-15
C8orf58	92.2911561230916	1.58885188202349	0.455441163857584	3.48859964383967	0.000485557807292245	0.00280635135837864
C8orf59	34.4448668022354	-1.39986741442494	0.333805799886064	-4.19365815364128	2.74491543263119e-05	0.000232352802441867
C8orf76	98.7927153656992	-1.05453144547755	0.249264076156744	-4.23057931867582	2.33090232715428e-05	0.00020181197146463
C8orf88	19.4281555676819	3.40281635527437	0.67235023705369	5.06107705142765	4.16894681774604e-07	5.75420876054501e-06
C9orf78	617.494211042917	-1.1840701838355	0.16068928613654	-7.36869403246569	1.7230761046177e-13	9.68049682627626e-12
CA12	22.2106907670193	3.40567929496512	0.657249316691241	5.18171599190117	2.19853802022425e-07	3.26317252727805e-06
CA5BP1	74.4559592346406	3.05591339668791	0.641921091478718	4.76057483895469	1.93042333006949e-06	2.25250703798647e-05
CAB39L	73.1833026404864	-2.14815237891134	0.334531476896552	-6.42137594596403	1.35048044433517e-10	4.36789719831987e-09
CABYR	3.23239451521143	5.11896963626835	1.59609595271108	3.20718164066102	0.00134042331592241	0.00664907824696763
CACHD1	14.2146832491822	3.36627273160128	0.623136972232465	5.40213930741615	6.58507766066187e-08	1.14474804783774e-06
CACNA1E	23.862134926935	2.6926615880924	1.03558063598133	2.60014671435102	0.00931839117449736	0.0335431124171691
CACNA2D4	8.43366864099286	-1.37622217345764	0.520337791174955	-2.64486300399217	0.00817239965506939	0.0301534590860647
CACNB2	43.2435701264205	1.86458915209937	0.477720376770015	3.90309738241922	9.49694690573477e-05	0.000684935934678651
CACNB4	116.350013734138	1.63167591849936	0.42056042989193	3.87976567105624	0.000104557144526802	0.000744613767759181
CACYBP	158.437986489313	1.72562391876751	0.372738368939247	4.62958488464271	3.66399507146018e-06	3.99562481948091e-05
CALCB	8.25497018559346	3.23896628956845	0.806256186127236	4.01729170615915	5.88708319937677e-05	0.000449653399050081
CALCOCO1	785.931991387074	0.772574498853896	0.259287868430771	2.97960141185769	0.00288623674353886	0.0128390982881938
CALD1	18.1497112379062	2.2843794436175	0.509896002276744	4.48008894640767	7.4611939956903e-06	7.41670063700041e-05
CALHM6	144.332948446364	-1.12987856944937	0.451645803723153	-2.50169172421219	0.0123601498144068	0.0421897192922451
CALM1	2277.56653431759	0.600033370839238	0.223888210863759	2.68005791159934	0.00736094241681062	0.0276626284558098
CALM2	3580.96785854057	0.792003374043196	0.215301084399612	3.67858516018057	0.000234531382288217	0.00149604984774178
CALR	99.7182893803836	2.84536938135888	0.592431565749816	4.80286592723602	1.5641062052909e-06	1.87556735399665e-05
CAMK1G	420.474944346106	1.05643314649924	0.332054294988444	3.18150724879497	0.00146510856414782	0.00717836944753175
CAMKK2	5772.32957217285	-1.57590813883626	0.401312409054308	-3.92688614476159	8.60526902293697e-05	0.000628977929195307
CAMSAP1	45.74812244754	1.31988427273915	0.296588664330878	4.45021820276538	8.57830864375905e-06	8.40596665485666e-05
CAMTA1	85.5944697168053	0.893407060080378	0.30338836550244	2.94476374728745	0.00323201348871129	0.0141612976921611
CAMTA2	714.501419011078	-1.32507220598937	0.444324294942009	-2.98221866567596	0.00286167526126621	0.0127410484409002
CANT1	748.50441239361	-1.74757588540099	0.259886100991148	-6.72439148817933	1.76327765655919e-11	6.77143260059401e-10
CAP2P1	10.5623836920312	3.46019012518009	0.839166255304218	4.12336661931871	3.73374703597952e-05	0.000302549192247721
CAPG	246.370058198765	-1.41987402534752	0.413724012725207	-3.43193525556998	0.000599290610654224	0.00336500738225863
CAPN1	120.702203396261	1.13771400011228	0.422286993461981	2.69417248867909	0.00705636368611418	0.0267183347794464
CAPN15	14.0827247001598	-1.51022717880701	0.593986678588405	-2.54252701827595	0.0110054092257787	0.0384745454127304
CAPN3	1.53955838345394	19.7184683352268	3.18476405751809	6.19150052534616	5.95941393905589e-10	1.66786623692876e-08
CAPS2	37.8579791118591	1.22205218704697	0.351758591349327	3.47412179005846	0.000512528342363338	0.00294044721078271
CAPZA1	9053.79745484859	-1.727377012206	0.269226444127759	-6.41607483173639	1.39832732226388e-10	4.5130270534938e-09
CAPZA2	4288.98675298345	-0.629220585672325	0.255760802128767	-2.46019163388271	0.0138862846887338	0.0463558654144814
CAPZB	4735.17098327135	-1.05280332909602	0.23575962562771	-4.46557940653718	7.98523476736681e-06	7.87568440742439e-05
CARD19	598.147719316919	-1.45550716380289	0.536667097896905	-2.71212297065861	0.00668537864482984	0.0255699719272375
CARD8	3174.98805964096	-0.685412298145901	0.207682826999544	-3.30028393800421	0.000965870537351322	0.00506965058168934
CARHSP1	102.643419516314	1.87756563662232	0.46592701941048	4.02974190893229	5.58381263236996e-05	0.000427782090002121
CARS2	301.781334741975	0.922193656177475	0.273198944291829	3.37553887174759	0.000736712840033956	0.00402268437410477
CASK	25.1950285810811	2.4987778561237	0.475334161011716	5.25688675689798	1.46514467530698e-07	2.29594830369127e-06
CASP10	3.71200464965308	3.21778513978486	1.26521364095339	2.54327414408853	0.0109819028736881	0.0384012182321288
CASP17P	4.01312849304989	3.56896092909251	1.28198971324438	2.78392321890041	0.00537057459745857	0.0214497751629408
CASP3	180.176994908673	-1.08801709449033	0.444239804007294	-2.44916615907851	0.0143187376776411	0.0474756135152215
CASP8	1492.01607478264	-1.33681579137944	0.364401267617976	-3.66852673185788	0.000243952190441003	0.00154768330271835
CASP9	216.842005082602	-1.61357665239905	0.265317879235241	-6.08167326321945	1.18934747304268e-09	3.17626968637051e-08
CAT	3109.53143251948	1.43176398312223	0.237945154488832	6.01720167909293	1.77457937008211e-09	4.57799225591421e-08
CATSPER1	4.67017224176605	-2.60576649278236	0.925915697547942	-2.81425890033303	0.00488898359005044	0.0198291422667046
CATSPERB	8.90236778484255	2.05106848458763	0.685234830034586	2.9932344280925	0.00276037629183407	0.0123334751018648
CATSPERD	2.596944641638	3.36042941282357	1.25624735972436	2.67497430885021	0.00747349770164701	0.0279983913648514
CATSPERG	23.990109060036	1.44754796573883	0.408813098060136	3.54085515510048	0.000398832462602688	0.00237623315994508
CBFA2T2	72.9215794393894	1.21832911018608	0.350456898040628	3.47640213960018	0.000508189653473571	0.00291886741898546
CBFA2T3	103.984072911858	1.34402627048766	0.360910677515704	3.72398588963659	0.000196101891040751	0.00127935364933594
CBFB	244.830123147683	-1.96846462584583	0.353492805612217	-5.56861298050076	2.56775110286195e-08	4.89324327629558e-07
CBL	109.549384195116	4.75162877480631	0.895423279564522	5.30657274972481	1.11705590182996e-07	1.81225892779238e-06
CBLIF	15.1445100963701	3.34727800602137	0.551036742896661	6.07450963873221	1.24367166005177e-09	3.30969393181147e-08
CBLL1	127.093670662279	-2.28481114481447	0.870314048514508	-2.62527204830749	0.0086579760134025	0.0316540945161009
CBWD2	92.9985709550427	1.07037158807363	0.42949734085075	2.492149511225	0.0126972576708966	0.0431462145183311
CBWD3	137.444467636843	1.79816671617848	0.525490931668282	3.42187963257486	0.000621898385241104	0.00347717530620063
CBWD5	165.21333558383	1.62569610748836	0.415448017970365	3.91311556962183	9.11129010861601e-05	0.000659394845694638
CBWD6	60.4174385427163	1.95014057738811	0.464765391041611	4.19596771828802	2.7170894820553e-05	0.000230383065138607
CBX1	212.667614155148	1.97825672219608	0.504724863817462	3.91947546874079	8.8741892784864e-05	0.000645005161309824
CBX4	684.14248509769	1.53013581736081	0.24809578079899	6.16752051338004	6.9369115992906e-10	1.923693090487e-08
CBX6	15.9117785900169	-1.42790109247823	0.443166060864091	-3.22204522993951	0.00127279041099526	0.00636773012677673
CBY1	36.8498489327744	4.96016822577362	0.766212727484853	6.47361763626104	9.56838550450593e-11	3.16905763576093e-09
CC2D1B	322.834016871918	-1.76183308937878	0.282715803511807	-6.23181678382971	4.61056522675596e-10	1.3245769682701e-08
CC2D2B	19.9003682485951	2.12550999098952	0.490977942049637	4.32913540293963	1.49695878329292e-05	0.000137453800143888
CCDC112	47.0065798293938	1.61432229485532	0.54754745328225	2.94827833675114	0.00319549212204337	0.0140255844905312
CCDC115	102.156253371018	1.55775972952391	0.368016485629543	4.23285312031375	2.30745210813994e-05	0.000200353411725099
CCDC122	77.815858170464	1.32874826714215	0.405584677930509	3.27613033589453	0.00105239981823121	0.00544655504699736
CCDC125	68.4198566152068	2.02569253891536	0.477847082120707	4.23920667240501	2.24311078984595e-05	0.000195325761028549
CCDC130	135.547637516284	-1.61468058263215	0.493452672598933	-3.27220962068742	0.00106710426157937	0.0055038777775918
CCDC137	40.1321280820318	-1.62684177340993	0.43378584929979	-3.75033389409994	0.000176599258518055	0.00116724799671476
CCDC144A	120.819247955933	0.96765113476831	0.306549933924163	3.15658569023765	0.00159627977129426	0.00772896919339363
CCDC157	11.2713171659035	1.7841253528958	0.670889638799414	2.65934253521723	0.00782933185497746	0.0291086114970963
CCDC162P	15.9883799450216	2.95070389455693	0.691721091699127	4.26574226225904	1.99238683394716e-05	0.000177154254889475
CCDC169	27.1690099299526	2.06906408614879	0.461201202163236	4.48625041835098	7.24875392754317e-06	7.23397028466463e-05
CCDC17	65.9579554728474	1.22250567813171	0.317013654486501	3.85631868164141	0.000115107406373257	0.00080986282341184
CCDC170	56.8447772378263	1.40904413433771	0.479965281283897	2.9357209558336	0.00332773521971524	0.0144886382169519
CCDC174	354.722580012495	-1.83405408152772	0.213285353057949	-8.59906250116205	8.03699110032467e-18	8.83428391310325e-16
CCDC18	75.3630246595716	1.26842929031415	0.414427430520088	3.06067889551213	0.00220835790362159	0.0102379526405978
CCDC30	36.6384230224714	1.79245632466433	0.399706871415714	4.48442709607585	7.31100963598603e-06	7.29130211494228e-05
CCDC36	43.2301864792316	2.86084122520087	0.573090928877872	4.9919499350696	5.97727506772866e-07	7.8501545889503e-06
CCDC40	11.9167246674095	1.99459136023506	0.655899336276462	3.04100225433729	0.00235792065368929	0.0108403220569755
CCDC51	10.7195024385937	2.57559927630291	0.741488204184148	3.47355394430964	0.000513614106318303	0.00294444912272953
CCDC7	7.93571779573521	2.56987374023543	0.829344062925596	3.0986822660428	0.00194383362970645	0.00918281293335942
CCDC71	59.5146601120742	-4.29078295945897	0.626834451823863	-6.84516134519144	7.63897256127533e-12	3.21876596616626e-10
CCDC82	464.04027744754	-1.44595383941508	0.320279850656964	-4.51465752981061	6.34191666023515e-06	6.46074773801927e-05
CCDC88C	75.5319304919179	1.07729019686561	0.441440558564078	2.44039695937735	0.0146711306617185	0.0484322918406111
CCDC91	41.9397751388697	1.10578436177675	0.348675877208021	3.17138188804796	0.0015171555013055	0.00738803589062699
CCDC97	342.912758852989	-2.0876526767426	0.307071541274276	-6.7985872871166	1.05649995207864e-11	4.34310237752871e-10
CCL20	1811.36632360885	2.781948503042	0.601325435151596	4.62636093605563	3.72146537165646e-06	4.05247008059274e-05
CCL28	12.9064267637623	1.80103922669209	0.609394596222749	2.95545651020799	0.00312206709824659	0.01372714081545
CCL3	646.742459658083	-2.30943519051649	0.635564325246107	-3.63367655920937	0.000279411090533557	0.00174778838445506
CCL4L2	2423.31850350421	-1.19180698991877	0.328828043882319	-3.62440799102066	0.000289624101385626	0.00180349260834095
CCL7	20.3746214962459	-4.94602404752952	0.794462602781632	-6.22562223849446	4.79648509293653e-10	1.37020494114415e-08
CCN3	194.695173066911	1.7016961469464	0.306889263086569	5.5449843042126	2.93980540815515e-08	5.49863233493286e-07
CCN4	3.20926275851588	3.25907160543325	1.16272594768365	2.80295766334784	0.00506363159174157	0.0204609024014725
CCN5	12.2805582080644	2.13955265412545	0.604669149404068	3.53838567129492	0.000402581577048229	0.00239480782048807
CCNB1IP1	13.8849335902874	1.63377777880016	0.471266525589923	3.46678087681917	0.000526731094377832	0.00300714488920487
CCNB2	52.7886387127597	3.92817700321572	0.527373945243467	7.44856100428366	9.43637950183571e-14	5.68017621679944e-12
CCNC	38.1080886025387	-1.13613718695892	0.429162708554548	-2.6473343659926	0.00811290920811964	0.0299792252808689
CCND2	79.5698376963496	5.22516799007331	1.63031926344841	3.20499678021418	0.00135063991458068	0.00669500965397543
CCND3	409.617341986258	1.26560818573988	0.362788717472786	3.4885544251657	0.000485639944343327	0.00280635135837864
CCNE1	27.2497142638538	4.96872794487427	0.835649856888429	5.94594482834652	2.74866723014312e-09	6.73578888756719e-08
CCNJL	293.712698026574	0.938221673305727	0.311104153520995	3.01577996528552	0.00256319189517285	0.0116166889327389
CCNK	1083.02456124642	-0.755912430202381	0.142643300395375	-5.2993195481818	1.16235050012473e-07	1.87770976958382e-06
CCNL2	551.564954465502	-1.35437648634459	0.214649071366914	-6.30972441538992	2.79532765747559e-10	8.37990617317140e-09
CCNQ	48.4819134906284	2.01353519055742	0.482351601561519	4.17441381771926	2.98754285275995e-05	0.000249686157209453
CCNT1	786.580582502217	-1.91930520479577	0.284287108335894	-6.75129173472071	1.46534616010461e-11	5.78849893297573e-10
CCNT2	508.774179698955	-1.31641190130296	0.465929608956983	-2.82534502207283	0.00472297292975295	0.0193107213939144
CCNY	1119.34355126664	1.20376004935459	0.203039650010336	5.92869446580166	3.05352641854293e-09	7.357123708626e-08
CCPG1	2042.20393593842	1.05632397129568	0.329294346829517	3.2078411957754	0.0013373532175466	0.00663705977760679
CCR1	4993.09064669604	-3.34244343354594	0.419081872266903	-7.97563353305156	1.51601148243245e-15	1.23636441811924e-13
CCR7	58.4361542575207	-1.59513598106701	0.599571703854608	-2.66045907572353	0.00780342096958624	0.0290478755061727
CCRL2	4850.20000777126	-2.69069395660269	0.508916116451905	-5.28710698997282	1.24265965489513e-07	1.99892940669186e-06
CCT2	246.368028156835	1.89521298823611	0.353529889503359	5.36082816335139	8.2841290275997e-08	1.39648566408761e-06
CCT4	146.9900958557	-1.01129003103903	0.320903814008119	-3.15138052866348	0.00162500627135027	0.00785022934080009
CCT6B	35.0589067145023	1.23405914675622	0.409266017370882	3.01529834967437	0.00256726586058985	0.0116282041920835
CD109	14.0420893333913	-2.65150636854792	0.859604908397335	-3.08456401614951	0.00203850735006252	0.00956452768113158
CD200R1	47.1319445630865	1.46222952305452	0.549102734306178	2.66294343790171	0.0077460433308295	0.0288484486337718
CD200R1L	5.13702955310715	4.5640196743332	1.20068512645976	3.80117948807301	0.00014400893325847	0.000981321731196596
CD22	104.061152685956	-3.17170137770164	0.320877891779938	-9.88444968928191	4.86246038771947e-23	1.13474864032795e-20
CD27	6.56170827840434	2.78557552281562	0.958662189062513	2.90569040335226	0.00366443824554032	0.0156712330833383
CD274	792.086898459147	-1.84661165085028	0.68313326346128	-2.70314995568203	0.00686857513532526	0.0261106048997417
CD2BP2	915.634634848293	-2.01075762872727	0.44040487966244	-4.5657024287934	4.97824534372182e-06	5.24409747353585e-05
CD300A	1956.34964806255	0.956422531608736	0.335505267235014	2.85069304422808	0.00436240604984797	0.0181098350766677
CD300E	49.2396385655998	-2.12051840836788	0.472371905124519	-4.48908663991968	7.1529202714635e-06	7.17135806991605e-05
CD300H	20.5190584607526	3.01140703818391	1.03419417434538	2.91183910418956	0.00359307661793409	0.0154444259613041
CD302	850.626326012695	0.964596351647936	0.344184636916141	2.8025549318256	0.00506995815654562	0.0204755578478809
CD36	18.4311395644144	1.63320961002981	0.537071509011249	3.04095373265389	0.0023583006650418	0.0108403220569755
CD40	6.25670325544097	2.67360865322172	1.02701676353797	2.60327654634517	0.00923374381589437	0.0332858032184652
CD44	11901.0783920061	-1.96327052455529	0.423222241046914	-4.63886425179073	3.50329056062506e-06	3.83692523567665e-05
CD46	5163.99374167347	1.3292334926994	0.263654130358173	5.0415803875086	4.61702825956904e-07	6.2925158732617e-06
CD47	1224.27906061606	-1.16501484561117	0.36251303363842	-3.21371850804457	0.00131028058749507	0.00652516291257803
CD53	35013.1139324266	-0.809138249388286	0.211965763472966	-3.81730632405399	0.000134916620716246	0.000928561805646429
CD55	24443.5464836315	1.15825366102218	0.341695703569768	3.3897226360228	0.000699633720469806	0.00385357440297984
CD58	3040.37952547813	-2.82819102119322	0.271097095767876	-10.4323914396148	1.76392017538077e-25	6.52607442447581e-23
CD59	787.627742195702	-0.801125035104414	0.218651892799872	-3.66392911054133	0.000248375553870175	0.00157180174245168
CD68	2378.21484188865	-2.29593740553627	0.42566930752392	-5.39371142094208	6.90170312393051e-08	1.19239105565947e-06
CD79B	9.96983785679677	-2.48529400478118	0.861752822288045	-2.88399868326797	0.00392660395141056	0.0166376132231695
CD82	7010.79790033299	-3.30762949442786	0.555217335162035	-5.9573599110744	2.56345285699943e-09	6.34339582183105e-08
CD9	294.087137497389	-0.867495284944402	0.317095148466537	-2.73575704055891	0.00622369584958452	0.0241199215734834
CD93	6266.80126741043	-3.21252454050703	0.350839203660479	-9.15668633091505	5.3515347634459e-20	7.95857164967753e-18
CDADC1	235.737181756965	2.37774610157525	0.406009319246669	5.85638306526324	4.73056392013566e-09	1.08559643123355e-07
CDC20	9.05057730669233	3.76336012183895	1.24222246121484	3.02953797676348	0.00244928108500101	0.0111974517113865
CDC23	24.9917236639081	-1.33602703978927	0.488944769162657	-2.73247025850647	0.00628613466371538	0.0243313030655521
CDC25C	14.4148120394093	2.57682493429972	0.676112121561024	3.81123907133966	0.000138271958691689	0.000947356522761619
CDC37	862.53628185351	-1.62836941122888	0.437276217609015	-3.72389200613895	0.000196174869032592	0.00127935364933594
CDC37L1	80.3138563060288	-1.62211182541761	0.261896543739129	-6.1937122279604	5.87634731759274e-10	1.6476582709901e-08
CDC42	377.160391946937	1.77617313906369	0.346312962943759	5.12880928269538	2.91580551006478e-07	4.18447055649693e-06
CDC42SE1	12897.6730302783	-0.919254658072345	0.214494191739285	-4.2856855498898	1.82176520450936e-05	0.00016371064210428
CDC42SE2	2036.8163312948	-1.65702017252308	0.391758933334377	-4.22969339440376	2.34010030870752e-05	0.000202492764305672
CDC6	45.9282816682648	1.22066636016365	0.483470547697852	2.52479983729331	0.0115764204196679	0.0400645040716272
CDCA2	17.5675173012939	4.38271518383969	0.922411827732888	4.75136490239026	2.02048132668957e-06	2.34675966650491e-05
CDCP1	71.322242028499	-1.80127281607075	0.362326596331868	-4.97140655504322	6.64688995321859e-07	8.63242069352507e-06
CDH13	10.5026743044755	-1.67865881816359	0.511260481952744	-3.28337291345501	0.00102572881241967	0.00533217284290404
CDH18	5.96707169602405	3.06954553273971	0.913205399317106	3.36128710477962	0.000775801380886577	0.00421343757489026
CDH19	7.04314112979515	3.07469213978683	0.895156754726724	3.43480862268137	0.00059297243342804	0.00333387651692733
CDH23	158.779194751757	1.03738065084992	0.40866095919442	2.53848729003837	0.0111332846774836	0.0388231713270687
CDH26	11.0701635675396	1.49008194983102	0.545839694152367	2.7298893169449	0.00633555927386969	0.0245027986328837
CDIP1	17.1047724065098	3.1424182518446	0.715497967232715	4.39193176746306	1.12347960664103e-05	0.000106846784659171
CDK12	646.114599165895	1.56547487766236	0.622444606583079	2.51504288270094	0.0119017906289051	0.0409450890068661
CDK14	211.98377340611	0.708011303771298	0.270715169489361	2.61533664739509	0.00891395486855806	0.0323870135092592
CDK19	651.220228215064	2.08474898259036	0.291571386143756	7.15004654661996	8.67484803098095e-13	4.34286368917327e-11
CDK20	6.93682891497703	-1.87566577634852	0.732750622931877	-2.55976005703499	0.0104744454450593	0.0368989463437307
CDK2AP2	18.1494583164939	2.743829014063	0.78591271945001	3.49126429202362	0.000480740444215806	0.00278440313032057
CDK4P1	7.22835070851867	4.164063766071	1.02642167588244	4.05687434697933	4.97338208719952e-05	0.000386283834514744
CDK5RAP2	63.0898068843988	1.86149786722732	0.722482424343963	2.57653031340883	0.00997974544893168	0.0355025231507609
CDK5RAP3	471.024102705412	-1.30801399112863	0.335129449672777	-3.90301118688848	9.50033098136912e-05	0.000684935934678651
CDKL2	9.00604977377083	4.7729034466882	1.09244091075063	4.36902664457034	1.24801540751073e-05	0.000117511767327935
CDKL5	70.0838905686438	2.27585906771296	0.43225042703778	5.26514012561992	1.40082469948494e-07	2.21806992343288e-06
CDKN2C	16.5155719580801	-3.0545276137293	0.806129312941199	-3.78912857365863	0.000151176659695797	0.00102283619577411
CDKN2D	383.982783900143	2.28705370897161	0.582420584042179	3.92680782862919	8.6080702815575e-05	0.000628977929195307
CDS1	21.0303196467998	4.61301511758003	0.826622135469535	5.58056083867118	2.39744273910544e-08	4.59757381915176e-07
CDS2	808.557312789687	1.24008540903207	0.251970297794013	4.9215539287327	8.58597352985872e-07	1.09262275565794e-05
CDYL	57.4679598303525	0.947202282736189	0.304041718978373	3.11536944968913	0.00183714650692241	0.00873868779037506
CEACAM3	2874.58124272721	-1.6675424838799	0.263756803220341	-6.32227287986518	2.5774369536129e-10	7.7882751293534e-09
CEACAM4	46.9193318891907	1.84332425896557	0.44425313252933	4.149265641574	3.33543570810612e-05	0.000274080304746813
CEACAM6	28.3656616497415	1.69318838665053	0.637985149340032	2.65396206855608	0.0079552768944634	0.029490125907164
CEBPA	176.354675618567	-2.2929788554911	0.476027006824507	-4.81690917241683	1.45799013754261e-06	1.7580486801577e-05
CELF2	1130.39444690656	1.13987801570446	0.27387780103861	4.16199491664447	3.15479375618182e-05	0.000261282239463143
CELF6	28.378688620496	-1.76323793875485	0.64767308214624	-2.72241967029397	0.00648057865744999	0.0249375691666309
CELSR3	2.66372121417706	3.18599913767128	1.18699756301986	2.6840822904183	0.00727292025155054	0.0273754162024243
CEMIP2	1021.44641715427	1.95290737612074	0.239104943353514	8.16757424054335	3.1465211175223e-16	2.84104635902951e-14
CENPBD1	20.7508131834399	-1.68638014397431	0.498734234481911	-3.38132020499081	0.000721384250568541	0.00395042516132643
CENPL	29.5850186848299	2.46681050995218	0.489156139257939	5.04299202642001	4.58308356371586e-07	6.25187001600772e-06
CENPN	11.6435936329804	2.47268923050225	0.591350371949431	4.18142838458161	2.89683495299302e-05	0.00024290817800968
CENPO	27.4033807556208	3.26554316332651	0.659161008958258	4.95409030410854	7.26694541308156e-07	9.38946294472182e-06
CENPU	557.29139005493	5.40409111608122	0.396843593009685	13.6176851819536	3.1437509654594e-42	5.96094479938171e-39
CEP152	49.7065877560375	0.873582871426583	0.282015671869335	3.09763945257388	0.00195068594284663	0.00920371852785087
CEP170	1026.17127543234	-1.61468087587141	0.317791154640844	-5.08094971270131	3.75552535259622e-07	5.25531033888672e-06
CEP192	202.237246885763	0.964948341508473	0.390789008204198	2.46923102044943	0.0135403771344521	0.0454815960636874
CEP295NL	14.5350537271182	2.90484037340216	0.966618225646832	3.00515787549767	0.00265443031203278	0.0119339221704876
CEP68	22.4415723294123	2.3019303483268	0.665567451186799	3.45859813941042	0.000542994410287975	0.00308952821067453
CEP70	7.07207268965079	2.39362053921381	0.874077286842381	2.73845411068946	0.00617287745054334	0.0239785859276036
CEP83	62.3374767525194	1.67814454189877	0.377309971662602	4.44765489367825	8.68128559421845e-06	8.4904204499484e-05
CEP85	68.7949349242674	-1.21946518986495	0.40935467746194	-2.97899415105213	0.00289196298568729	0.012857030049792
CEP85L	130.719029690289	2.74234806025589	0.488854045120412	5.60974811936026	2.02621302830897e-08	3.98129863036512e-07
CEP89	37.3729368523672	1.49833432024531	0.313786775491916	4.77500786289165	1.79700232927461e-06	2.1158027676087e-05
CEP97	4.4058776989574	6.28467137212668	1.75993950101745	3.57095875653306	0.000355676903979367	0.00215465773021686
CERK	2415.67453838734	-1.44531106202627	0.426814804063855	-3.38627209802695	0.000708490969337676	0.00389387663546493
CERS5	376.76010596026	-0.861354887309129	0.322716590912144	-2.66907531736917	0.0076060392181377	0.0284037441900371
CES2	23.7142918949555	-1.88829893164406	0.519512671660802	-3.63475047799596	0.000278249808101777	0.00174196093235487
CETP	20.332171195872	1.91552197797906	0.461751843175778	4.14837971150203	3.34836703210291e-05	0.000274845127218447
CFAP20	253.831413028929	2.32596488072194	0.402169852076737	5.78353864346384	7.31453752181692e-09	1.60803216910784e-07
CFAP206	2.51876608585852	3.54382093016338	1.366824628177	2.59274003197465	0.0095214712926146	0.0341606428660527
CFAP298	31.650350172995	1.9873948699659	0.579488073208897	3.42956992878345	0.000604538631118952	0.00339010961014543
CFAP43	7.94036452556171	2.44889370747759	0.852647883196576	2.87210436539957	0.00407748282693658	0.0171523397120912
CFAP44	13.0975670983134	2.29744781837865	0.586268439852252	3.91876427623777	8.90041057674943e-05	0.000646601187924867
CFAP45	464.231558782388	2.69881035009623	0.246731396603871	10.9382526392828	7.56437401573191e-28	3.62125728166019e-25
CFAP54	298.844255580729	2.46717842494388	0.35811826686969	6.8892839410552	5.60739181832675e-12	2.43024361406281e-10
CFAP69	71.0137151141397	1.90920446988669	0.352036014276618	5.42332145706691	5.85016468929555e-08	1.02828676908371e-06
CFAP70	10.0882049201235	-2.56658195357777	0.872442957426293	-2.94183353963816	0.00326275262087126	0.0142712498575537
CFH	4.23709589478792	4.37210047540208	1.37174005468424	3.18726602789803	0.00143624607160732	0.00706204753977681
CFP	2039.58667089903	-1.69186883696053	0.411626426991337	-4.11020460791779	3.95308682755463e-05	0.000317607913597331
CGA	3.26305415185197	2.50925310888857	1.01071352694593	2.48265511640155	0.0130407277079856	0.0441156999559395
CGGBP1	380.392804461622	-0.842531219840118	0.277662973782953	-3.03436647804081	0.00241041426791571	0.0110530755834381
CHAC1	26.175886998057	3.98536262376556	1.29525063360585	3.0769045931062	0.00209162235218304	0.009777448215798
CHAC2	10.617462939651	3.17379457148104	0.975748140460424	3.25267806299219	0.00114322941897022	0.00583975829573369
CHAF1A	47.6709526532768	-1.38190220277589	0.308204980157439	-4.48371146394189	7.33558370877906e-06	7.3062028416592e-05
CHAF1B	65.0437617892227	2.3328749454159	0.403202144114845	5.7858693944629	7.21382480543856e-09	1.58942491534158e-07
CHCHD1	63.6081957360249	-1.57631507118128	0.278331249348599	-5.66344984571606	1.48359547886201e-08	3.02075970722924e-07
CHCHD2	790.752273982334	-0.624335389248881	0.227074057783101	-2.74947915822793	0.00596900587121914	0.0233842587966227
CHCHD3	33.8741754331505	1.09359071082943	0.344416332941364	3.17519991427239	0.00149733304489006	0.00730557895076787
CHD1	2413.71717620967	0.696300448647161	0.2402398595505	2.89835521028847	0.00375125469480345	0.0159929124411112
CHD3	2280.51088910572	1.14112807466665	0.262066623795968	4.35434340374098	1.3346634704152e-05	0.000124741282703193
CHD7	530.929450355803	1.12589775392848	0.346459060981115	3.24972812297107	0.00115515387546577	0.00589190623299943
CHDH	8.53593869670712	2.19536190021111	0.868580798735058	2.52752755231095	0.0114868810550177	0.0398364194612627
CHEK2	6.40588637882426	1.82193307820426	0.701214919070194	2.59825201754141	0.00936996967589696	0.0336967923218779
CHFR	648.114277999265	-0.791338499135478	0.222227779855998	-3.5609341894531	0.000369537703067971	0.00222972053215515
CHGA	7.06492827162057	4.19118937797187	1.02079992726268	4.10578926000781	4.02936709113517e-05	0.000322881507688481
CHIC2	479.036164870895	0.60093219458689	0.217257646327589	2.76598869933804	0.00567505013784313	0.0224552929435608
CHIT1	117.878027116818	0.919110383409836	0.225802345708485	4.07041999730341	4.69284553518299e-05	0.000367885136553957
CHKA	439.109321992213	0.86120738304705	0.342898090174642	2.51155491303095	0.0120200583357476	0.0412433737178555
CHMP1A	354.130327783958	-3.14345782743879	0.641736179688198	-4.89836466593812	9.66375626831077e-07	1.22157932361672e-05
CHMP1B2P	19.2083760535023	2.38790088876334	0.527529923169665	4.52656955346843	5.99488743503162e-06	6.15683463114385e-05
CHMP2B	1208.72843009721	-1.12095653166394	0.318493390933833	-3.51955978859486	0.000432263596426299	0.0025355786907156
CHMP3	1480.14205259578	-0.962876246071286	0.348941073917359	-2.75942363351391	0.00579034186688681	0.022813946955534
CHMP4B	8397.94522668194	-1.59689059922481	0.310053283944733	-5.15037473207172	2.59966517882543e-07	3.79541107772888e-06
CHMP4BP1	123.987013955845	4.96469135809652	0.786151196549536	6.31518641692189	2.69836009849078e-10	8.12131435198544e-09
CHMP6	23.2136282832188	-1.71988476685351	0.504502727323351	-3.40906931460686	0.000651849149714995	0.00361796551482867
CHMP7	450.27908768825	-1.63375598826054	0.341395866830888	-4.78551777274395	1.70547093010489e-06	2.0274520798402e-05
CHP1	1957.20537212232	-0.79406829244398	0.209897752322214	-3.78311956016093	0.000154874973011319	0.00104459691667794
CHPT1	365.109498651861	1.36980734683694	0.242238227442046	5.65479429610118	1.56033030189591e-08	3.16003342449388e-07
CHRAC1	161.832740398497	-0.789553347350436	0.259042524548075	-3.04796808449844	0.00230394395426688	0.0106291136989885
CHRNA10	127.675472957266	1.77587836500045	0.32002938500414	5.54911032615793	2.87126953643751e-08	5.39706166025038e-07
CHRNA9	2.62399762882689	4.50942733633468	1.56668396611546	2.87832609119991	0.00399791644463918	0.0168644033784015
CHST15	5206.78893855447	-1.25807292376376	0.175894894215547	-7.15241297579721	8.52655872297546e-13	4.29698901225298e-11
CHST2	74.3198992986143	-1.26586877891644	0.410386966708335	-3.08457354060198	0.00203844207930698	0.00956452768113158
CHUK	758.460230355595	-0.796932015877524	0.285469613003733	-2.79165269988685	0.0052439607798025	0.0210605350989738
CIAO1	193.315182284854	-2.11847082938327	0.396558578463506	-5.34213844923348	9.18564534983869e-08	1.5278185779792e-06
CIAO2B	74.2523226989942	-1.34844551414149	0.535288969974646	-2.5190982623934	0.0117655817246607	0.0405895176669042
CIAPIN1	45.4212201060546	-1.2612752018489	0.418679653772747	-3.01250655598731	0.00259099839440901	0.0117182035315415
CICP27	271.395863368285	1.59700608574843	0.336518905750221	4.74566527603594	2.07822138689845e-06	2.40278507758099e-05
CICP3	1.62844736403312	16.3120408005954	2.94041481981813	5.54753046769242	2.89732684113473e-08	5.43101581092266e-07
CILP	10.8963138695088	1.76790360751454	0.651305117985641	2.71440152809226	0.00663956363221306	0.0254332173578384
CINP	203.71363831449	-1.49329921263951	0.467260909092373	-3.19585735417106	0.00139416019192534	0.00688187958064287
CISD3	24.4535924345477	-2.49068477020483	0.536340481631022	-4.64385004583396	3.41975811993015e-06	3.7590080377696e-05
CITED2	268.369796104819	1.3827593335996	0.213006394209196	6.49163298000142	8.49109135837303e-11	2.84958771714957e-09
CKAP2	55.1353969255697	1.65160337598309	0.465192278984966	3.55036712902208	0.000384694270702249	0.00230740505823741
CKAP4	11586.5788738766	-1.47839041678085	0.41181896089004	-3.58990371299489	0.000330800132248432	0.00201965410938341
CKLF	493.103819276775	-1.25542685378686	0.43867157118047	-2.86188332288889	0.00421131908362575	0.0175933624840317
CKLF-CMTM1	28.3662492514554	-1.97102936805447	0.500306689422062	-3.93964224290373	8.16032074212551e-05	0.000598568207627185
CKS1B	24.5462031785949	3.3908011030397	0.542816003502026	6.24668595097353	4.19252825092325e-10	1.21832300839568e-08
CKS2	183.194523697173	4.2015527305939	0.426026327276989	9.86219034266907	6.07103234605407e-23	1.39532560086809e-20
CLCN4	59.6445352446472	1.87883972823818	0.694216539472475	2.70641740927964	0.00680134979150425	0.0259090092886308
CLCN7	110.861145646178	-1.8240890106707	0.621473011251077	-2.93510575302161	0.00333434027280548	0.0145078354512077
CLDN11	28.3029240701157	1.85077173769857	0.568457102944717	3.25578082868736	0.00113081005327964	0.00578524711575002
CLDN6	7.34605703713086	5.56223367615225	1.30539859780115	4.26094656875028	2.03562900058005e-05	0.000180259523116163
CLEC12A	420.406322164823	0.979939937385878	0.289104185832915	3.38957367415021	0.000700013958333103	0.00385426923192553
CLEC12B	27.9230460544651	2.63898781576698	0.779140467519111	3.38705012225829	0.000706484794499598	0.00388425800933831
CLEC18A	24.220232563764	1.74944101118772	0.685639895859847	2.55154494619043	0.0107246490159989	0.03763178369736
CLEC18C	17.5789353531236	1.8230569688299	0.651097728892816	2.79997439390548	0.00511066604299088	0.0205960927752733
CLEC1A	165.846514653076	4.22136961504353	0.559820306110152	7.54057966274078	4.6788697330154e-14	2.92073148066299e-12
CLEC1B	26.8627916166598	2.36588011196176	0.582338556769363	4.0627227657515	4.85036228366139e-05	0.000378278382935011
CLEC2D	176.25872292586	0.687034907986948	0.207228937480874	3.31534252087914	0.000915308967706208	0.00485126545462455
CLEC4A	658.420926567868	-0.834261772403312	0.307201741133389	-2.71568048190544	0.00661397155188474	0.0253479874862404
CLEC4M	4.68260517156036	-3.54702674550852	1.28870768114605	-2.75239047411755	0.00591619324795842	0.0232313578509659
CLEC5A	2566.8743488199	-2.58095420433094	0.480667068206881	-5.36952575918948	7.89439610039667e-08	1.34248984805961e-06
CLEC9A	68.1816927528141	1.87137862180363	0.632994642175117	2.95638935485005	0.00311263887740373	0.0136959983672778
CLINT1	946.590950868112	1.63721543734226	0.307785967515718	5.31933099665648	1.04149507166849e-07	1.70793932347453e-06
CLK2	132.037077233002	-1.47246943098789	0.442629901103322	-3.32663795942738	0.000879004960410379	0.00468668760789632
CLK4	532.764331782651	-0.748230348726757	0.242990121446839	-3.07926241721911	0.00207513809088948	0.00970936758195638
CLMN	309.614285324878	-1.52297680619733	0.272055885157237	-5.59802926269031	2.1680216413118e-08	4.20046478134123e-07
CLNK	4.96548066130704	3.11130787412562	0.939652143564438	3.31112730964814	0.000929209237025968	0.00490910832681997
CLNS1A	12.9304730949843	-1.53261202116158	0.533386559027787	-2.87336078350961	0.0040613002836876	0.0170890052713612
CLP1	226.710409865167	-1.27727236704935	0.252049765293423	-5.06754039450272	4.02989002003573e-07	5.57750015637975e-06
CLPP	17.0240753551644	1.65218030230588	0.555254221530161	2.97553847992876	0.00292474654561265	0.0129875527957841
CLPTM1L	328.792659532448	-1.89054047049528	0.254228023336668	-7.43639684438595	1.03468694892891e-13	6.1309243469932e-12
CLSPN	23.1907619746316	1.02074288950916	0.40428385059829	2.52481737274094	0.0115758428326615	0.0400645040716272
CLSTN1	149.61806291788	1.4930035476174	0.356656519745754	4.18611034695706	2.83775430259082e-05	0.000238769809878094
CLSTN3	72.7891126887734	1.09804239232462	0.401423639399757	2.73537052767124	0.00623100933010077	0.024136409736542
CLTA	601.860013252751	-1.63435053107393	0.247991687981943	-6.59034399246855	4.38808676989157e-11	1.53724915040382e-09
CLTCL1	20.4524804783047	1.99085906559809	0.399005563283782	4.98955214863044	6.05194354704296e-07	7.93447983276531e-06
CLU	21.5994160106524	1.50699936367911	0.46505302501426	3.24048932620726	0.00119324739441532	0.0060415020287186
CMC2	60.143518635094	1.69665173220725	0.339976203839746	4.9905014322914	6.02227540264377e-07	7.9024131126906e-06
CMPK2	108.036392513804	-1.11233254245928	0.34304903417796	-3.24248848309612	0.00118490737214925	0.00600730612571257
CMSS1	115.896050689129	1.01032583833323	0.206463681150851	4.89347972825809	9.90685230664123e-07	1.24918572435113e-05
CMTM1	46.8512598794248	-1.61061996043886	0.470438200127236	-3.42365896307581	0.000617841044872618	0.00345703829202241
CMTM3	479.147682579124	-1.71838808376181	0.305693260385026	-5.62128220163397	1.89545353488372e-08	3.74376753524103e-07
CMTM6	11820.689497277	-1.29921216858143	0.42826410903638	-3.03367044113206	0.00241598194259889	0.0110709307441138
CMTM7	81.4159717803339	1.06393262072753	0.303915603709775	3.50075023375085	0.000463950443831856	0.0027026360531818
CMTR1	251.294550004603	-0.728467319192597	0.283763353433976	-2.56716489418741	0.0102533841140701	0.0362901293979223
CMYA5	10.4951684041383	2.33101483639347	0.853736164838773	2.73036909105716	0.00632634529873691	0.0244806968970766
CNBD2	27.2835272144044	3.0766980726373	0.477687334213068	6.44081986746789	1.18829837170219e-10	3.88476250007555e-09
CNDP2	79.266863108962	-0.750037910902571	0.259718105409226	-2.88789227736269	0.00387832669534553	0.0164684884504792
CNEP1R1	229.145980273762	-2.83561671060582	0.591391499312307	-4.79482155882049	1.62819696744982e-06	1.946266335638e-05
CNIH4	107.679148404104	1.29576828516258	0.337588653361464	3.83830520445593	0.000123886438245787	0.000862825244146164
CNN2	5016.10366770634	-1.58391319660286	0.44487490658556	-3.56035634547131	0.000370351874243294	0.00223285674896523
CNN2P1	31.0953226304375	3.47298661029758	0.547868064171042	6.3390929996119	2.31121703905599e-10	7.06831678738716e-09
CNNM2	121.21283995151	1.91776407841352	0.462824062767301	4.14361359464953	3.41875604667593e-05	0.000280016795205331
CNNM4	225.252088063943	3.15529220617753	0.377173016161247	8.3656361165259	5.97914596959467e-17	6.00646789488619e-15
CNOT6	15.3452918124557	3.16839535922923	1.0212828222658	3.10236820805415	0.0019197900848253	0.0090833736109529
CNOT8	213.458734100977	1.99486587189326	0.228777316228497	8.71968386018148	2.7897962828452e-18	3.2304137262961e-16
CNOT9	104.018450009185	-1.67309242179451	0.387119743380805	-4.32189897415982	1.54692020300538e-05	0.000141271719201617
CNR2	270.092970309611	-1.61354839092609	0.567652490685423	-2.8424932813697	0.00447621745553926	0.018481149314936
CNTD1	32.2332291636521	-2.1751348466257	0.603915809120981	-3.60171867299131	0.000316120356155959	0.00193981783273857
CNTD2	3.34547940378123	4.93571918117868	1.4291846855814	3.45352089969451	0.000553319426728625	0.00313830837579279
CNTF	89.0277321816788	3.5163011596611	0.526701667440671	6.67607751603935	2.45422193458987e-11	9.08002256726676e-10
CNTNAP1	15.9264470468475	1.43168650071041	0.548624072222065	2.60959475385707	0.00906495375320466	0.0328412427710441
CNTNAP3	715.97924750375	1.50031670490832	0.314298759982272	4.77353682525806	1.81018431246724e-06	2.12693151323126e-05
CNTNAP3C	157.336281579499	1.53041659185448	0.565006692016857	2.70866985024812	0.00675535245401522	0.0257791047484168
COA5	68.3762419521076	-1.46535955693296	0.436658451145454	-3.35584838238901	0.000791219326502567	0.00428490037976346
COA6	38.3765770190826	-1.40677724040246	0.390847206295912	-3.59930227910438	0.00031907212704723	0.00195397864157426
COASY	140.460255711547	-1.59714551981414	0.459162683251584	-3.4783870250602	0.000504441023561985	0.00289970840648739
COG3	325.470264547713	-0.905567744580358	0.256909533807912	-3.52485067859506	0.000423721565011837	0.00249705999209967
COIL	52.6515622110328	-1.66854919917688	0.35464928862427	-4.70478653897598	2.54131710128127e-06	2.87038265892298e-05
COL13A1	47.3287974357328	-3.74726865631604	0.845624943349529	-4.43136012695306	9.36405467661273e-06	9.07625210156796e-05
COL15A1	37.9086924422754	-1.39842236013391	0.510560306061717	-2.73899545955862	0.00616272245320189	0.023951405814148
COL17A1	42.6392913538153	-2.39835768954369	0.599858838828429	-3.99820346771562	6.38250759580283e-05	0.000481194123860503
COL19A1	11.214524319722	2.15600354543181	0.863610590275941	2.4964996605043	0.0125425788822542	0.0427258879552916
COL27A1	31.8922207334404	2.03023374127828	0.579282363664018	3.50473943041672	0.000457054381356173	0.00266553552894725
COL2A1	3.91766267841419	4.8452647031666	1.49152881848893	3.24852235042655	0.00116006094820568	0.00591097229537518
COL4A3BP	675.206834841911	-1.33466006685044	0.343779259841975	-3.88231700616245	0.000103465872953201	0.000738394354836999
COLGALT1	81.3368941835114	1.07076986655961	0.373220585605448	2.8690000173023	0.00411771776131561	0.0172913450205145
COLGALT2	19.0690591567836	-1.70193055952706	0.588761222492354	-2.89069744152378	0.00384387989879151	0.0163418761728611
COMMD3	117.844026468149	-2.60033724959189	0.325091562168662	-7.99878419558241	1.25653719832903e-15	1.04155260991547e-13
COMMD4	62.1320803724996	-0.905198529245483	0.344679073139545	-2.6262068102957	0.00863423398030964	0.0315977551863249
COMMD5	192.067404008823	-2.21265556617685	0.532299745785411	-4.15678493874173	3.22757555277786e-05	0.000266371564527135
COMMD7	21.7101393946718	-2.64353962047057	1.01375270987207	-2.60767699531395	0.0091158928801959	0.032978530670091
COP1	1430.63017820508	1.55140368428711	0.328779300031243	4.71867810455125	2.37382088027912e-06	2.70334000998153e-05
COPA	1828.15946583315	-0.873322535371766	0.188248638463657	-4.63919708795327	3.49765378836397e-06	3.83351953148071e-05
COPB2	870.875289506096	-1.45006420673105	0.305206708532171	-4.75108890530236	2.02324145112345e-06	2.34816752655636e-05
COPG2	26.402112215337	1.2811339540641	0.523652309793751	2.44653547803254	0.0144236601077578	0.0477220098582212
COPS2	329.844442000704	-0.862413000646914	0.275979768690599	-3.12491384690508	0.00177857142209011	0.00850609579060322
COPS3	310.905727192503	1.76305317716764	0.397024512193698	4.44066581034545	8.96809736758273e-06	8.74836456391399e-05
COPS4	222.846413929027	-1.72211245129676	0.40840425811004	-4.21668583786595	2.47918986129911e-05	0.000212467971785572
COPS5	344.80592907859	-0.894629205350932	0.271470676771035	-3.29549112262126	0.000982498076390601	0.00513737101715582
COPS7A	110.118670411298	-2.40914988059328	0.403527270475092	-5.97022817753276	2.36922002861424e-09	5.93606626627057e-08
COPS8	47.7986467330146	-1.86230789172117	0.373533982744034	-4.98564515613917	6.17553942809402e-07	8.08255026615688e-06
COPZ1	620.379844817655	-1.01673319796229	0.28678782244639	-3.54524536393923	0.000392247771458592	0.0023462170525455
COQ10A	24.5516218142234	1.1717623421549	0.467332559588645	2.50734154535758	0.0121643107854426	0.0416618718230705
COQ3	17.7641599461414	2.62971542235733	0.691569669829918	3.80253145428438	0.000143225075397741	0.000976880021901226
CORO2A	92.6120265897607	1.80849265277727	0.246957113468299	7.32310411058241	2.42299669928064e-13	1.32210204789166e-11
CORO6	10.4340418135365	2.70853304549272	0.900659948910011	3.00727599664071	0.0026360031690842	0.0118757149010508
COX15	36.0144691567275	-1.34285258249251	0.470189079591582	-2.85598420035392	0.004290364835151	0.0178596443974768
COX4I1	383.204974252892	-0.80126871041062	0.315857141535296	-2.53680732534926	0.0111868504564304	0.038965174414143
COX5B	160.465452083357	-1.03987419150934	0.354927909885237	-2.92981803500767	0.00339160547656728	0.0147160364628287
COX7A2	90.3079457027273	-0.771546376452087	0.282616457291057	-2.73001220044839	0.00633319816856362	0.0245009648097275
CPB2	15.1924621745533	6.38185331411691	1.08640435241063	5.87428916310596	4.24661560010625e-09	9.87989448435763e-08
CPEB2	247.977494379919	2.52907585859269	0.483953909632428	5.22586099265852	1.73346558348816e-07	2.66143111699716e-06
CPEB3	39.2923232473282	2.0557405641309	0.368018859431132	5.58596526087978	2.32405693476991e-08	4.47949423678841e-07
CPLX2	8.61803817662132	-4.99810909853671	0.939809528247471	-5.31821496623581	1.04790219775988e-07	1.716590544041e-06
CPM	75.5915640487969	1.54153854426286	0.361915814767465	4.25938431359601	2.04990759400301e-05	0.000181418018048026
CPNE2	195.212903897361	1.91091650418368	0.284543675819886	6.71572298585638	1.87136010262171e-11	7.11445147786182e-10
CPNE3	296.596395142983	0.72847978417216	0.298084170630103	2.44387275792696	0.0145305502933236	0.0479995464720005
CPNE5	14.0430031866594	-1.7955491772893	0.428636341597154	-4.18898026844587	2.80210760142623e-05	0.000236411194284137
CPNE9	38.6810875223622	3.22098622017007	0.46220713856704	6.96870721243282	3.19866598252391e-12	1.44837505340015e-10
CPSF7	343.128131925542	-0.81009182699888	0.295083123619374	-2.7453004328496	0.00604555246411469	0.0236048868283541
CPT2	78.2143077900668	-1.95949121731796	0.395612052262722	-4.95306249167728	7.30545004178079e-07	9.42316085746368e-06
CPTP	11.2410163983268	-1.8900291012519	0.750261594879071	-2.51916013581442	0.0117635143213326	0.0405895176669042
CR1	3096.71708535326	1.07930105327381	0.194291007421193	5.55507466660077	2.77493118074563e-08	5.23543918914558e-07
CR383656.13	24.3957030632949	2.73693272506088	0.703607492298123	3.88985727841173	0.000100303195441432	0.000718705324351004
CRABP2	89.847964931783	2.05450003953309	0.341287203672509	6.01985664104927	1.74571613827129e-09	4.52662702588671e-08
CRCP	166.956589207121	-0.831593430978092	0.305614153651425	-2.72105666914427	0.0065073604985327	0.0250089058531144
CREB3L2	54.8208639132778	-0.909925094444293	0.26388534878844	-3.44818345778564	0.000564370560095224	0.00318961886217752
CREB5	692.356133497496	1.51914009093587	0.355212923683237	4.27670275952732	1.89681795766845e-05	0.000169551158514277
CREBBP	1849.84443200119	2.41518002174181	0.51361292421921	4.70233498390514	2.57203068806109e-06	2.90075342060957e-05
CREBL2	222.11187157502	-1.89885338227322	0.610454359643359	-3.11055749259055	0.00186734540412036	0.00886287936016949
CREG1	1669.03477305243	1.10057478848872	0.391569455606555	2.81067578875347	0.00494375744167524	0.0200298762373856
CREG2	19.5897226874947	2.36854154999051	0.585665136511459	4.04419078809922	5.25041516671674e-05	0.000405517045132007
CRK	1309.85173322889	-1.20848780227625	0.456456606005151	-2.64754148888935	0.00810794101016663	0.0299681669549751
CRLF2	8.75974081453739	-3.69408438122717	1.25488175983853	-2.9437708790209	0.00324239941813266	0.014200176279632
CROT	6.70080702628421	2.28454199564537	0.904004075381479	2.52713683252072	0.0114996689028294	0.0398601063014311
CRTAM	20.4125828008222	2.12835255763738	0.673915420464329	3.15818943001919	0.00158752363232883	0.00769322411416965
CRTAP	72.5074956021659	0.912501325480535	0.30580439158945	2.98393793737793	0.00284564485044266	0.0126733959883631
CRYBA1	2.60618471162156	3.73232401076322	1.29487394004214	2.88238406484709	0.00394678344919513	0.0166951361240493
CSF2RA	1087.08450428092	-1.39176258489132	0.257156096294728	-5.41213140557329	6.22789579798078e-08	1.08712257030576e-06
CSK	1619.79394399007	-1.32781388936463	0.53754404854713	-2.47014899142393	0.0135056788503707	0.045395699319594
CSKMT	25.4047920790576	2.49756333490668	0.623556912591412	4.00534944681661	6.19258654077262e-05	0.000470146873057957
CSMD1	10.2472348996368	1.61561352810471	0.587470011140903	2.75012085292166	0.00595732886812314	0.0233505740569922
CSMD3	25.2769509387999	1.2666602219891	0.462939307934356	2.73612588147021	0.00621672396020291	0.0241110246628776
CSNK2A2	16.8370435205905	1.72763567035276	0.591023419883974	2.92312556868206	0.00346536734454333	0.0149889242228052
CSNK2B	30.5041283304222	-1.95721155635065	0.655365192714762	-2.98644416595145	0.00282242372944822	0.0125773635581669
CSPG5	10.3490128864349	6.54104148645534	1.16653520196295	5.60723883466923	2.05579885945919e-08	4.02899391461712e-07
CSRNP1	8237.71183249291	1.24804969032897	0.476524313800285	2.61906822838852	0.00881703107633261	0.0321349217676332
CSRP2	14.315464492029	1.77115546364839	0.56068999731982	3.15888543065646	0.00158373736729096	0.00768512863865533
CSTB	78.3916506678926	-2.50250826803943	0.443571250634098	-5.64172782718002	1.6835208135666e-08	3.37349104636614e-07
CSTF3	62.6616660463001	-1.81182002622425	0.334382546634073	-5.41840489123072	6.0133113394661e-08	1.05208673250705e-06
CTC1	340.035881176075	-1.8748057002383	0.335047356857902	-5.59564390485083	2.19804440424991e-08	4.24740580484928e-07
CTDSPL	212.411060206466	2.22646949911891	0.632685458025267	3.51907803613528	0.000433049309473422	0.0025382244881771
CTDSPL2	190.396328031967	1.33304546382412	0.319328970517718	4.17452090758597	2.98613796372909e-05	0.000249686157209453
CTNNB1	1350.98731050683	-1.55018058680286	0.27676690230502	-5.6010331217077	2.13078013804528e-08	4.14914042541835e-07
CTNNBIP1	37.4192985182509	1.0561683278801	0.411186804547932	2.56858516907242	0.0102114615693928	0.0361910421836727
CTNND1	28.9478514700125	-2.82530995961002	0.873758685415596	-3.23351287577323	0.00122277824020987	0.00616633082637749
CTRC	42.5340863358307	2.14463040182174	0.646543991259572	3.31706802756555	0.000909674643599221	0.00482984062609611
CTRL	23.3883921841953	-1.70657282588016	0.555233553031316	-3.07361256639313	0.0021148388578398	0.00987380444277373
CTSD	200.16862691563	-2.15820442343374	0.805602372921512	-2.67899462064271	0.00738435801727338	0.0277260215894774
CTSZ	41.9471298677768	-30	4.23531746503029	-7.08329428613103	1.40767296833587e-12	6.73595938696743e-11
CTXND1	5.71847290439081	2.45147762919693	0.922818444345834	2.65651130427365	0.00789538038505305	0.0293038965159945
CUL5	67.1061530754931	-1.43522936149734	0.378548324968802	-3.79140328151134	0.000149798484179395	0.00101441661005234
CUTALP	125.383277811661	-1.59014301649582	0.272923502688064	-5.82633229030942	5.66587489639627e-09	1.28661162130891e-07
CWC15	318.312668804384	-2.1859738222792	0.424568002765016	-5.1487012870564	2.62296209048262e-07	3.81839845974384e-06
CWC22	1067.57230638557	-1.26787383826063	0.239317680556306	-5.2978694900995	1.1716165608789e-07	1.89066506510341e-06
CWF19L1	374.881297042365	-0.95184457778275	0.187472637944159	-5.07724534215105	3.82946254505441e-07	5.34398503642414e-06
CXCL1	152.780383178262	1.23019507358826	0.291671860198642	4.21773657818908	2.46766859370666e-05	0.00021171982408335
CXCL16	4813.67030594245	-2.15118338005443	0.345416596696693	-6.22779391791462	4.73048731665588e-10	1.35390117181798e-08
CXCL2	1750.45347556842	2.39634379689165	0.416806910538497	5.74928998608893	8.96189950008762e-09	1.9119979397585e-07
CXCL3	481.6383790246	3.1630530380952	0.413136145500749	7.65620019584917	1.91515102392297e-14	1.3027321023268e-12
CXCL6	265.588704728403	3.50560975544867	0.294720367235788	11.8946979753321	1.2610840462285e-32	9.1092304272572e-30
CXCL8	799273.609269482	2.31660864065814	0.400578613911511	5.78315606526584	7.33119899674934e-09	1.60936262781028e-07
CXorf38	524.065377977437	-0.664258291905021	0.209300087730619	-3.17371243895492	0.00150502718503922	0.00733839838311151
CYB561	37.3523313714772	0.94206213782715	0.300572202181082	3.13422908369815	0.00172306279963607	0.00826863005620993
CYB561A3	153.245457317705	-1.45084336404785	0.350813609225765	-4.13565302455003	3.53946657703763e-05	0.000288656819930558
CYB561D1	88.3626248395189	-3.16049395111868	0.877102753191762	-3.60333374809017	0.000314161718543602	0.00193248950064391
CYB5D1	3765.07831572696	4.39341464932973	0.358932876646515	12.2402124051079	1.89535970432995e-34	1.59726174194339e-31
CYB5RL	62.5212957560898	0.965957460805973	0.300676310278705	3.21261578576178	0.00131532118570187	0.00654381996258172
CYBA	1321.75207236775	-1.99268897221933	0.621759626146429	-3.20491857049276	0.00135100695832413	0.00669500965397543
CYBRD1	151.339086446897	1.91239275245818	0.402737007653333	4.74849024578421	2.04940770362652e-06	2.37308896613059e-05
CYC1	93.6208393514039	-2.23595948852642	0.604945063270119	-3.69613643334753	0.000218905365472885	0.00141180930648733
CYCSP34	3.04742605184444	4.72796705536062	1.41856587478951	3.33292033833972	0.000859395450630416	0.00459829615189163
CYFIP1	7.11809085411993	-1.95482436103492	0.761452482502884	-2.56723092504661	0.0102514316771571	0.0362901293979223
CYP1B1	89.0870041531072	-2.10475746368476	0.755299019005013	-2.78665457087107	0.00532552132477729	0.0213147316558171
CYP26A1	20.9254753000224	7.4156602875979	1.110396295638	6.67839069414137	2.41580305013957e-11	8.98169521263901e-10
CYP26C1	5.6011847994073	5.05193677544377	1.51741154853714	3.32931219636103	0.000870607561954191	0.00464844987936752
CYP27A1	669.037101339903	-2.22119323142511	0.338832754172559	-6.55542654620076	5.54830545470747e-11	1.9041232000556e-09
CYP2R1	55.1173039210321	1.92030327938726	0.402850805716941	4.76678525184964	1.87188641036834e-06	2.19263667636118e-05
CYP2T1P	19.5515356076572	1.55948699205187	0.621564865657784	2.50896902031537	0.012108410317181	0.0415266733215732
CYP3A4	2.8447159696145	3.68314655086097	1.26855985367512	2.90340778181699	0.00369125662367476	0.0157770278175606
CYP3A5	40.4328482184586	1.36674675729481	0.452376957604341	3.02125635340205	0.00251728139264179	0.0114462354451389
CYP4F3	3370.61779515292	-0.828187651889711	0.158842320656232	-5.2138979616275	1.84913208638965e-07	2.81621331510488e-06
CYP51A1	107.71910768189	1.92378256962948	0.375845057591187	5.11855226182597	3.07889924499329e-07	4.37711552458324e-06
CYREN	246.544435338793	-1.2477086419915	0.359641900100134	-3.46930833599785	0.000521800228109092	0.00298348573697204
CYSLTR1	397.160568675172	0.789704378383201	0.318085880469367	2.48267661933914	0.0130399406211508	0.0441156999559395
CYSTM1	1559.78615326316	-0.923826324717309	0.376066265961888	-2.45655196526171	0.0140277512534041	0.0466945268296876
CYTH4	4636.78409207572	-0.981348010331791	0.39439675259228	-2.48822538188161	0.0128382344242853	0.0435374866939378
CYTIP	6722.0560826165	2.2218305400828	0.369273933823602	6.01675432944084	1.77948826012251e-09	4.58286204037322e-08
D2HGDH	14.4195910228245	-1.93604983195565	0.614264366583585	-3.15181856099445	0.00162257062638089	0.00784096012474408
DAAM2	105.171501191474	3.65374265601074	0.473077682938498	7.72334605453317	1.13314985707314e-14	8.08096563092375e-13
DAGLA	8.08224743672304	-3.58428446432674	1.19936286624223	-2.98849044372769	0.00280359267604197	0.0125044684807059
DAGLB	356.586049737082	-2.00973389575383	0.414710472771284	-4.84611319874292	1.25903696699794e-06	1.55144855827715e-05
DALRD3	76.6250870264087	1.11372577194005	0.439915146910633	2.53168316608634	0.0113516511525086	0.0394486131345713
DAPK2	911.583039738137	1.42305268796951	0.237813682394851	5.9838974513113	2.17860508391172e-09	5.48957815911245e-08
DARS2	42.5784209058716	1.81623434076413	0.505112508482089	3.59570256183537	0.000323517278083732	0.00197960209409122
DAZAP1	105.933665343968	-0.981486510467629	0.348727892972679	-2.81447664567664	0.0048856727501235	0.0198210136257351
DBF4	136.186358914834	2.02804588839369	0.423927613455089	4.78394382442969	1.71888741772472e-06	2.04180134999736e-05
DBI	21.8583764315578	1.32788497174971	0.432082234091315	3.07322279644823	0.00211760324027367	0.00988366878514195
DBNDD2	49.5478385994891	2.18428417890813	0.464860433817742	4.6987956384443	2.61700155621646e-06	2.94927909407485e-05
DBNL	1811.44295273961	-2.40324451163066	0.467641066428704	-5.13907927287872	2.76087915466014e-07	3.98855008543235e-06
DCAF1	57.4328973430025	2.18638445622034	0.598585429766821	3.65258549155138	0.000259613121954935	0.00163405454229644
DCAF16	69.4577093319429	-1.49939564672712	0.250716402297662	-5.98044496884159	2.22528897199979e-09	5.59791184349332e-08
DCAF4	6.68883788813828	2.43146227244265	0.744139612642985	3.26748130476047	0.00108509032813579	0.00558525116643765
DCAF4L1	19.2147956403089	1.59785455672137	0.414504874583942	3.85485106375458	0.000115800104080848	0.000813227675371475
DCAF5	456.766909556771	1.04193820460404	0.304960409423865	3.41663433155957	0.000634003761332802	0.00352956696627158
DCAF6	218.754193008892	1.7431162706934	0.272622937888735	6.39387237256175	1.61736442282908e-10	5.13259433679798e-09
DCAF7	250.58383379483	-2.13163603340965	0.452421746680373	-4.71161266904265	2.45764158223173e-06	2.78624552771847e-05
DCHS2	5.75232835119354	2.62300809964764	0.798659317889387	3.28426406716127	0.00102249068905077	0.00532039148764598
DCLK3	10.9146293847994	5.4979291338786	1.21812584051825	4.51343280882991	6.37866641557343e-06	6.49382488978747e-05
DCLRE1B	33.7486490204103	2.54039857045895	0.586839755674126	4.32894763160804	1.4982355150928e-05	0.000137487807189611
DCTN5	283.496505733709	-1.39778485744897	0.281405385814142	-4.96715744584988	6.79414258307873e-07	8.80105455531352e-06
DCTN6	185.000568309206	1.37510703563459	0.305852814752951	4.49597639552643	6.92514191376304e-06	6.97526412283344e-05
DDAH2	42.1166746315511	-2.94207740205862	0.663213089080802	-4.43609670933405	9.16047068340707e-06	8.91881770196418e-05
DDI2	45.2299888702197	-1.30194160618582	0.430325194797809	-3.02548310423131	0.00248236273462156	0.0113179922817777
DDIAS	43.2842318358806	2.42098011095542	0.365092581030957	6.63114025521692	3.33103528254455e-11	1.20235246812067e-09
DDIT3	6555.73563919578	3.62819048287276	0.770734127781085	4.70744755174938	2.50837790204834e-06	2.83740375810375e-05
DDN	29.5580736229479	2.15516041311644	0.723971322515256	2.97685881483383	0.00291218084758052	0.0129393296066048
DDX10P1	32.2983508496782	1.83863107159414	0.631653316624421	2.91082311008807	0.0036047803454679	0.0154771902237199
DDX17	2106.87723305626	-1.71474382481113	0.40872353099166	-4.19536360104043	2.72434195291907e-05	0.000230740050719315
DDX18	762.528464340345	-1.12275308345009	0.283424407031783	-3.96138460765726	7.45163918355796e-05	0.000551384950123857
DDX23	254.486336567459	-1.43213306773582	0.499411634589103	-2.86764057652387	0.00413545040545982	0.0173241223972438
DDX39A	438.633909472406	2.92570211294659	0.603099689868058	4.85110863443929	1.22773273381539e-06	1.51904386943276e-05
DDX3X	17791.1230332012	1.92215170248377	0.367062952390725	5.23657233715515	1.63586144922053e-07	2.52949870777026e-06
DDX3Y	5232.5991651922	1.21869190923522	0.316875059349174	3.84596980190953	0.000120076552088102	0.000840148163572146
DDX43	49.5900936493664	1.62174170006346	0.491869714481667	3.29709606490502	0.00097690081717195	0.00511692282309437
DDX5	26556.2055975223	1.11552563740858	0.2497121355059	4.46724639612968	7.92328532186976e-06	7.82985765781383e-05
DDX50	292.81008418431	-1.75032967143574	0.482980532810331	-3.62401702041913	0.000290062504232582	0.00180474082309436
DDX6	3569.99738669311	-1.72613458092813	0.524772648631396	-3.28929982427605	0.00100436970892196	0.005239093574497
DEDD	826.565004956636	-0.62976488696317	0.137973163683876	-4.56440129477706	5.00921808669817e-06	5.26728617336879e-05
DEF8	642.337785705836	0.930748003298128	0.263004187079067	3.53890945096747	0.000401783646229192	0.00239193725653478
DEK	768.925891996851	0.716714270582807	0.251650699300092	2.84805197273912	0.00439877403472011	0.0182458308265434
DELE1	317.367613536715	-1.0404171513467	0.220025195594629	-4.72862732167978	2.26042857913196e-06	2.5878068767436e-05
DENND1A	204.559637865917	0.808584271473001	0.23282781284329	3.47288522620465	0.000514895494892312	0.00295067992520646
DENND1B	98.5552171901161	0.859412909426892	0.342645813714497	2.50816696141802	0.0121359308988783	0.0415740595765773
DENND1C	567.665607880032	-1.13117516303909	0.435442062169812	-2.59776273656807	0.00938333046794199	0.0337368428225201
DENND2C	22.3484757968502	1.40549928401142	0.368765769029794	3.81136049506227	0.000138204044353119	0.000947319091185027
DENND4B	1136.88921916075	-0.880027162701982	0.299618290970264	-2.93716101194009	0.00331232079355271	0.0144381017578739
DERA	46.5344513481462	2.41711607211379	0.387370265684061	6.23980797247145	4.3810838481424e-10	1.2634346177276e-08
DERL1	440.62534963092	0.641593629365065	0.220674667215422	2.90741858801012	0.00364425189092865	0.0156079301766875
DERL2	398.803704492423	-1.75086406858328	0.2291763572471	-7.63981105911146	2.1754073410226e-14	1.46661128693208e-12
DERPC	102.154221120242	-1.38713387907996	0.549360571756163	-2.52499715195368	0.0115699226943327	0.0400602961310963
DESI1	223.56442683071	-2.47642213269297	0.233941347636491	-10.5856538731279	3.47347028199819e-26	1.38655449230607e-23
DGAT2	7267.47500565767	-2.03966395997591	0.310195974321572	-6.57540435344735	4.85211257240718e-11	1.69199300254815e-09
DGKA	576.197809143652	-0.815522002232989	0.237928815021848	-3.42758821439136	0.000608968414948081	0.00341116760943406
DGKE	13.4012524177059	2.0878580891093	0.575263895207706	3.62939184346942	0.000284089728960775	0.00177121130234525
DGKG	78.9287851330708	2.27042993297195	0.380433355732978	5.96800963626738	2.40165188677228e-09	6.00175576119418e-08
DGKQ	34.8921377884215	1.25986913293234	0.503354318505558	2.50294690363012	0.0123164019926922	0.0420972288930033
DGLUCY	493.763991699934	0.970270017357135	0.340898191425754	2.84621638295918	0.00442421203796197	0.0183112885140096
DGUOK	338.673115698356	-1.3692198315652	0.283308399669816	-4.83296588862514	1.34513842677639e-06	1.64154503586252e-05
DHDDS	59.0539077679101	-1.35174248587211	0.306513939928014	-4.41005223511066	1.03345687478307e-05	9.91556441086933e-05
DHDH	7.39267731930662	4.07783107467484	1.05048362116452	3.88186069017844	0.000103660258327246	0.000739267728521859
DHFR	35.0829461167493	1.61252837479602	0.460979364698955	3.49804893294756	0.000468675134347906	0.00272361037546742
DHFRP1	3.0312360456264	4.2188573154405	1.29177366379449	3.26594157605593	0.00109100756325587	0.0056099978735689
DHH	6.89760822848926	3.38210212563538	1.37797371006712	2.45440250487118	0.0141118925508438	0.0469540026549132
DHRS1	105.169378777788	-1.51744028402637	0.365740703291026	-4.14895107482449	3.34002178572684e-05	0.000274308556944723
DHRS11	6.14235448321927	3.13436424528897	1.04602680881514	2.99644733660254	0.00273145413414306	0.012229465100595
DHRS12	98.1383166434617	1.10373831984282	0.441099969732056	2.50224075171277	0.0123409971906343	0.0421433107574814
DHRS2	15.0216210159932	2.86547082334639	0.792410687680262	3.61614358298839	0.000299024556431786	0.00185138918225051
DHRS9	99.9440177437666	2.20464755064246	0.810621899458283	2.71969897694075	0.00653413695515204	0.0250927401196712
DHTKD1	163.278351420172	1.14371163007381	0.366230362695687	3.12292957267489	0.00179060589361808	0.00854948089401721
DHX16	154.399921396118	-1.1908291947758	0.421558041610051	-2.82482855795535	0.00473059201909075	0.019321042094127
DHX58	49.1105752739487	-2.55177118172766	0.506831483870398	-5.03475269973593	4.7846611940176e-07	6.48601659088945e-06
DHX9	2118.94868995112	1.98512758166603	0.334172492466395	5.94042785213885	2.84279150621628e-09	6.89956869724715e-08
DHX9P1	14.5102465976503	5.88192319216919	1.14066378604775	5.15657923405218	2.51502086443432e-07	3.68602429880234e-06
DIABLO	472.006770766783	-1.98059912442229	0.187307711562238	-10.5740394130232	3.93185915296683e-26	1.52929157670138e-23
DIAPH1	4465.89158705923	-0.605383774722384	0.153340262895029	-3.94797663244394	7.88144953100721e-05	0.000580357805513827
DIAPH2	86.5495954644	0.745275256881316	0.285636355992532	2.60917506208769	0.00907607975029845	0.0328658519294049
DIAPH3	9.76613741714359	-1.58858004099519	0.616214641111641	-2.57796542797071	0.00993839406882547	0.0353886149366229
DICER1	301.055853962833	3.23404631358026	0.699604388116621	4.6226787145897	3.78816204950363e-06	4.11328776871299e-05
DIDO1	382.496723956439	-1.75021761001809	0.513901163490126	-3.40574751403869	0.000659831714243831	0.00365691898917233
DIP2A	252.28061608491	0.741725581248004	0.244387113489582	3.03504374947177	0.00240500797643132	0.0110316195931317
DIP2B	1556.76639533246	1.41305802376719	0.36828790294317	3.83682986184109	0.00012463275372753	0.000866829088167312
DIPK2A	151.04263010544	1.99798502400524	0.34742649042284	5.75081370903401	8.88149371661054e-09	1.90018869093463e-07
DIPK2B	25.6073688663699	1.01240108588427	0.407839912761303	2.48234921155644	0.0130519295055282	0.0441437499820193
DIS3	285.365898186301	-0.853328925982653	0.23070060953438	-3.69885856697525	0.000216571233790236	0.00139794427462302
DISC1	117.566170102454	2.43663994052671	0.457826752311566	5.32218776693176	1.02526663427463e-07	1.68679713398176e-06
DLD	375.862431162853	-1.23320353164956	0.245859319812125	-5.01589092734786	5.27882713786747e-07	7.02092678986414e-06
DLEC1	108.583417026599	-2.71617052743592	0.560557817360559	-4.84547792094894	1.26307258469401e-06	1.5551581199045e-05
DLEU7	241.054762261596	-2.67840088912975	0.262974820341034	-10.1850089132348	2.31338691140276e-24	7.16158491001398e-22
DLG1	114.257162749307	3.23938038995653	0.37930506062141	8.54030364016104	1.33869594336397e-17	1.4401899833254e-15
DLL4	7.51628016654106	2.55471384202172	0.977272178993702	2.61412725843921	0.0089455710141371	0.0324785463651138
DLST	425.371071722881	-0.608158334733523	0.127758837387317	-4.76020561215513	1.93395834522915e-06	2.25489732042898e-05
DLX2	52.4576785484722	6.68658973412665	1.02822815332818	6.50302144760718	7.87225668124031e-11	2.65956039193172e-09
DMPK	8.93573966968326	2.76531066480047	1.05486125709016	2.62149230167821	0.00875457395068912	0.031945665686313
DMXL2	4586.20361282167	-1.8473467321296	0.6008378373293	-3.07461783755328	0.00210772439692783	0.00984361803479009
DNA2	22.904379818579	1.79133510170019	0.534719192632272	3.3500482615594	0.000807974813862833	0.00436007468925127
DNAAF1	68.6754621421016	-2.00783249033239	0.798926701546479	-2.51316232946757	0.0119654263369491	0.0411126579900861
DNAAF4	293.432863899203	1.18508530577826	0.388824670557136	3.04786551758709	0.00230473044496557	0.0106295093097242
DNAH11	13.463350378943	1.6735666958439	0.574840441352851	2.91135865790038	0.00359860679668172	0.0154594354287355
DNAH14	67.8064104516786	2.39211822194369	0.43326076322687	5.52119745191674	3.36697159691219e-08	6.21333237877871e-07
DNAH2	22.4474802198695	2.76223142873499	0.786221574040496	3.51329894769934	0.000442579216334857	0.00258808177817404
DNAH3	7.99978730720901	3.44838231868003	0.79680873528492	4.32774160971889	1.50646051970862e-05	0.000138159006187788
DNAJA1	12521.5291028792	2.83571592363933	0.309458117998233	9.16348855858912	5.02461345307154e-20	7.62183614696423e-18
DNAJA2	1262.30985942982	-2.15873840877263	0.219899500006602	-9.81693186527396	9.51968173261854e-23	2.06291503145844e-20
DNAJB1	1082.68371573081	3.92509882244705	0.866274839230602	4.53100868765068	5.87027241704948e-06	6.04522486722496e-05
DNAJB12	177.51692025571	-0.977272347683133	0.343275793341829	-2.84690143213791	0.00441470292489864	0.0182869002369709
DNAJB13	4.43233337769259	3.68820296824522	1.29690345030836	2.84385315450298	0.0044571584654759	0.0184275379566105
DNAJB14	281.212803272715	-0.750651531974446	0.296890432187837	-2.52837899302704	0.0114590580051091	0.0397581086183669
DNAJB1P1	1.94311920357966	4.32138224974177	1.54826105938642	2.79111989773505	0.00525260110439745	0.0210896522373226
DNAJB2	135.362500299734	-1.05376404088117	0.382187728683562	-2.75718962644573	0.00583005311330155	0.0229348618399308
DNAJB5	290.636111030822	-2.02692314185124	0.44366054237443	-4.56863513487888	4.9091051278549e-06	5.18206093837376e-05
DNAJB9	439.103558527558	0.923475413030125	0.289863341400898	3.18589928815077	0.00144304821847267	0.0070900176433066
DNAJC13	376.576283013518	1.26583216735217	0.376621844323817	3.36101632560595	0.000776562353342727	0.00421606096558906
DNAJC16	53.6345925946836	-2.55719075119401	0.359367835051639	-7.11580309024193	1.11263049812361e-12	5.4797052032588e-11
DNAJC17	15.1369217263487	-1.33937155790611	0.438402964955284	-3.05511519075316	0.00224974096880738	0.0104075391143151
DNAJC19P5	56.2363461907738	2.19559050890442	0.484220709866011	4.53427634169542	5.7801313253996e-06	5.96454503911473e-05
DNAJC25	86.0188288250438	1.73268629416157	0.518319920588957	3.34288964273792	0.0008291086537033	0.00445667936499836
DNAJC5	2627.71427680455	-2.16168097408002	0.542053994025044	-3.98794400171903	6.66483898486933e-05	0.000499254037340656
DNAJC8	709.741801866234	-1.42154928552236	0.249694124219282	-5.69316274448634	1.24707413805875e-08	2.59595734253706e-07
DNAL1	130.844953653338	2.01094429804934	0.275900443638229	7.28865916825479	3.13054896858312e-13	1.66039501064466e-11
DNALI1	2.830719134758	3.3304706563799	1.18357553370776	2.81390630469237	0.00489434914678767	0.0198455980239567
DNASE1L1	330.416894833447	-2.73871354201331	0.300456982388323	-9.11516024771121	7.85542958340315e-20	1.15688360534604e-17
DOCK1	2.72315211058326	3.75576627859698	1.22955291222844	3.05457881579902	0.00225376786981071	0.010420530358957
DOCK10	187.840772931508	-1.6118014495638	0.564905830444534	-2.85322147993311	0.00432784468181978	0.0179959089853411
DOCK11	950.313504141777	1.68590299403905	0.275899163594272	6.1105766761884	9.92717677417328e-10	2.68423073952646e-08
DOCK4	1913.59353246666	-1.38150897271671	0.440434904921631	-3.13669274909656	0.00170865083382017	0.00820985888445301
DOCK5	5567.08710410595	0.757137419609776	0.235543173430222	3.21443159902943	0.00130703051064924	0.00651325421026228
DOCK7	42.4530153355167	1.04822580322544	0.298440269645788	3.51234705849033	0.000444167565158392	0.002595605427418
DOCK8	2428.63118169196	1.59806113247798	0.332699479662293	4.80331719815159	1.56058364636652e-06	1.8728238395359e-05
DOK1	127.760986669567	-1.96733290016841	0.569529869504017	-3.45431031015405	0.000551702174035334	0.00313202480461901
DOK3	5291.30409891468	-1.54816482093537	0.363542780655771	-4.25854920882415	2.05757928904316e-05	0.000181884733307085
DOP1A	32.729912926724	-1.30455006128668	0.478365072607893	-2.72710140432013	0.00638934002941851	0.0246364765903023
DOP1B	104.618963695486	2.08766974541403	0.597294338956805	3.49521100276995	0.000473687119644356	0.0027509034907677
DPEP2NB	4.05686275570135	4.48425954859	1.52332230055488	2.94373655985774	0.00324275895791716	0.014200176279632
DPH3	473.881416537226	-1.32335776029342	0.2808352132635	-4.71222160823455	2.45030699521544e-06	2.78000798881249e-05
DPM1	31.3229221939123	-2.2612689838709	0.930145035994831	-2.43109289020972	0.0150533546901474	0.0494564520787955
DPRXP3	7.66617226212805	3.87165333888263	0.993397187726846	3.89738705395572	9.72361465538373e-05	0.000700035646452377
DPY30	135.801498407643	1.56971241502965	0.404111572029519	3.88435403407598	0.000102602310604834	0.000733446960209582
DR1	686.787954764744	-1.23862781883724	0.209239186172596	-5.91967423260542	3.22579937211195e-09	7.7301975790784e-08
DRC7	357.638676187186	3.75696347777085	0.503232977531969	7.46565436986327	8.28866534587112e-14	5.09031435755138e-12
DROSHA	24.6059914895587	1.10765116045102	0.373730731200921	2.96376794301013	0.0030389736375256	0.0134162372257351
DSE	7701.51546605271	-3.36194716596308	0.509870634367195	-6.59372581858068	4.28923527850003e-11	1.50609745230479e-09
DSTNP2	15.6000496448802	2.73949855671069	0.571780882903477	4.79116850287061	1.65812796958369e-06	1.97736974611753e-05
DTD2	16.1950240894152	2.94428185515531	0.616313730394564	4.77724527290733	1.77712956405541e-06	2.09822543633646e-05
DTNB	26.2433201503368	1.27116791589698	0.351804832588803	3.61327587953503	0.000302352705650124	0.00186970574480503
DTX2	88.4691581078575	-1.95604560513766	0.495623029246831	-3.94663986479835	7.92556314703669e-05	0.000583322985819503
DTX4	734.258159496282	-2.34462490751058	0.262252950335477	-8.94031851504933	3.88050256048484e-19	5.03105498632432e-17
DUS2	78.9373804294612	1.30014467352093	0.404958647230062	3.21056157811172	0.00132475881518822	0.00658408259814138
DUSP1	15895.4894686596	1.53828547012199	0.284552266506265	5.40598565250974	6.44529559940025e-08	1.12377803387704e-06
DUSP14	5.11649893731977	2.67863611078323	0.885330980177002	3.02557593799292	0.00248160080067178	0.0113179201880308
DUSP6	16827.6299272989	-1.93925108362685	0.454453264543852	-4.26721785258454	1.97925856600914e-05	0.000176090165324297
DUSP7	13.6985677359706	1.59065393502207	0.502127784291368	3.16782696513576	0.00153582901160315	0.0074717736616447
DUX4L50	7.53318175818365	3.1442590111551	0.91146450003471	3.44967797542895	0.000561255629396188	0.00317437980697643
DYM	178.754090276547	0.928599209434659	0.241346537968033	3.8475762579932	0.000119292151472181	0.000835045060305264
DYNAP	2.03032417111563	21.1907870269462	4.23848859861812	4.99960930267808	5.74465993830744e-07	7.55774038197619e-06
DYNC1H1	429.197038480467	1.03212101880512	0.334644569661585	3.08423059082916	0.00204079351162404	0.00957229337595088
DYNC1LI1	999.646574801843	1.14281342627205	0.323668502164398	3.53081445562346	0.000414282248377037	0.00245095453417757
DYNC1LI2	389.082790917009	-0.929202367487568	0.31582127253528	-2.94217789710087	0.00325912640329379	0.0142595005513595
DYNLL2	422.426789187114	0.686270205431144	0.274526506647892	2.49983221587908	0.0124252138262966	0.0423641421737678
DYNLT1	372.958608471454	-2.96463427413896	0.297253582081669	-9.97341816161678	1.99250989301251e-23	4.87490041404947e-21
DYNLT3	572.128717681685	-3.399467295311	0.346258985992884	-9.81770129535603	9.44731761752771e-23	2.06291503145844e-20
DYRK3	27.1180572184275	2.72447608485573	0.58372815379873	4.66737139047628	3.05077590060298e-06	3.39524722202836e-05
DYSF	2882.09668377955	1.06948630264279	0.378583139398078	2.82497076954669	0.00472849294649427	0.0193176702142127
DZIP1	9.86911316470034	2.66867704012391	0.808952501963733	3.29892921234027	0.000970543820614025	0.00508889706702183
E2F3	1892.17033437049	-1.57550879084962	0.336659496902548	-4.67982874490448	2.87114641085664e-06	3.21420073109109e-05
E2F4	524.433199834428	-1.67343797643902	0.378145575886516	-4.4253802851345	9.62725349460397e-06	9.30757222814835e-05
EAF2	38.2695805255891	1.67624082680557	0.4419693026991	3.7926634645637	0.000149040078431736	0.00101108629236628
EBI3	7.5342872089474	-5.60854141740343	1.71561722256085	-3.26910999939237	0.00107886350908664	0.0055569713308439
ECE1	13486.0469180374	-2.16838280738789	0.480190021825631	-4.51567652144027	6.31149463229333e-06	6.43407675250387e-05
ECHDC1	195.379776892815	1.67786412920835	0.398903172753076	4.20619399346557	2.59707326400724e-05	0.000221444656221056
ECT2	29.5079986167336	3.3968344215316	0.600247382667999	5.65905744800292	1.52206603521191e-08	3.09108232825481e-07
EDC3	47.236647446473	-1.2594136703357	0.325439612083396	-3.86988437662273	0.000108886981869595	0.000771104868337947
EDC4	194.34932738537	-0.98818134451416	0.405423310628312	-2.43740633211916	0.0147930461764061	0.0487498843036941
EEA1	6.26764256938167	2.83890412861624	1.03072361879637	2.75428259995765	0.00588209538048064	0.0231034450612405
EED	58.6206535757705	1.38291835176946	0.556980818400763	2.48288326291052	0.0130323788460052	0.0441116369634211
EEF1A1P10	3.68695232636353	2.91142812165009	1.07849604511075	2.69952600646868	0.0069438328412224	0.0263657072261583
EEF1A1P9	13.3016556846223	1.43060992643112	0.582299270171076	2.45682933109433	0.0140169260017263	0.0466789792579991
EEF1AKNMT	28.6951900988239	-1.97230249726244	0.439047345127065	-4.49223191793048	7.04806101778811e-06	7.08495941542928e-05
EEF2KMT	20.4286890293148	-3.16326283262859	0.457501834523644	-6.9142079745368	4.70484514943408e-12	2.08677766291712e-10
EEPD1	390.340476872913	-1.08063008861719	0.316831029060284	-3.41074575877976	0.000647854701491027	0.00360059826250075
EFCAB12	96.9160378289267	2.1628623503203	0.276790158202949	7.81408690382134	5.53628893306431e-15	4.17810780227127e-13
EFCAB2	51.8243469977623	1.23337127881281	0.299842238348366	4.11340071901359	3.89872756086384e-05	0.000313905511521994
EFCAB3	20.090595543248	2.11957109152527	0.570290152088002	3.71665385377056	0.000201878725935013	0.00131372732462815
EFCAB5	19.3939688956467	1.34722106453673	0.458422030788951	2.93882268750946	0.00329461497668358	0.0143733145186406
EFHC2	69.5510380155182	1.27405228228075	0.346064633164409	3.68154431335798	0.000231825485443745	0.00148190509426725
EFHD2	11375.1638313078	-1.17829245776184	0.370075744313498	-3.18392241552498	0.00145293949255103	0.00712795574466577
EFNA1	5.48755387750763	5.6720060746212	1.28671142419942	4.40814153659223	1.04261405353376e-05	9.9971002389719e-05
EFNA2	7.06717412342924	3.80309781625593	0.988300934800179	3.84811719016016	0.000119029114191146	0.000833588473298937
EFNA3	5.94444938894647	4.56128348243965	1.18975109279027	3.8338132320957	0.000126171955065467	0.000875527166691708
EFNA5	17.0865964005013	2.18606433344523	0.571412423546618	3.82572069377992	0.000130390060870583	0.000901909180732271
EFNB2	79.0410261830351	2.24409063097565	0.406683649008196	5.51802521800041	3.428302457211e-08	6.31882381208185e-07
EFR3A	410.980409651255	-1.03094247991952	0.306332466749714	-3.36543654957033	0.000764226417068583	0.00415652582305964
EGR1	1790.83505517597	3.16693058269321	0.9052764048137	3.49830235920591	0.000468229980290971	0.00272282513149437
EGR2	298.446385586207	2.96654044333562	0.920893727047888	3.22137110526909	0.00127578834123688	0.00637963454519885
EGR3	3425.11008243108	1.06937282187608	0.415221983660104	2.5754243849272	0.0100117161470289	0.0355912168348446
EHBP1	22.257313833387	2.2496319376372	0.642595159332545	3.50085416138812	0.000463769560765619	0.00270262023328992
EHBP1L1	4515.48129620229	-0.974020348778123	0.391218497798148	-2.4897093421198	0.0127847602138807	0.0433949491350091
EHD1	17197.1060681592	-1.63389716481305	0.421481664746202	-3.87655573534122	0.000105945549580012	0.000753756324007116
EHD4	933.362632657997	-1.68561428200151	0.316801367737002	-5.32072918132365	1.03352159053307e-07	1.69669794445845e-06
EHMT1	171.074516315766	0.917505314412828	0.270973524879473	3.38595925495277	0.000709299142209647	0.00389408566347381
EI24	69.980737059985	-2.10367584942744	0.371397843882403	-5.66421126045508	1.47702343550355e-08	3.01142049639158e-07
EID3	46.2892931358853	2.49125407783628	0.4095697840979	6.08261198594863	1.18240254769922e-09	3.16329175415333e-08
EIF1	27373.724010519	1.13565199745398	0.268249708180836	4.23356284394688	2.30017866401915e-05	0.000199942557005365
EIF1AD	249.843636463499	-2.23460677856882	0.254946933468325	-8.76498786696116	1.86796776800827e-18	2.1965273699936e-16
EIF1B	1238.30592684225	-1.34790651671185	0.317108660800688	-4.25061401132482	2.13185283797913e-05	0.00018746710550322
EIF1P6	1.89718894144183	3.78419967161668	1.44415327559435	2.62035874970354	0.00878373094943408	0.0320289458586456
EIF2AK3	308.690209761874	4.13500548647579	0.587071469194249	7.04344479923551	1.87544320332292e-12	8.75341475421703e-11
EIF2B5	139.859195257321	-2.47189350434755	0.255384276417314	-9.67911391815023	3.69907969273785e-22	6.92732590853585e-20
EIF2S2	402.82683558502	-1.32799100578843	0.237284486070187	-5.59661960114669	2.18571556241468e-08	4.22896930692198e-07
EIF3D	882.727010887739	-1.16651094411255	0.177240906897174	-6.58149952250755	4.65727004882558e-11	1.62779099932339e-09
EIF3H	624.08109345609	-1.01108222795569	0.250391456320723	-4.03800609977926	5.39074517351642e-05	0.000414876781009998
EIF3J	316.098589481098	-1.33555021233066	0.261984351335175	-5.09782437586126	3.43579347450815e-07	4.85718091470775e-06
EIF4A1	13552.9689908627	1.06466834489796	0.29020035579451	3.66873549132326	0.000243753107895881	0.00154706731952829
EIF4A3	2697.7240999541	2.74899267074559	0.259532876491516	10.5920787682383	3.24308627453605e-26	1.32957772157939e-23
EIF4B	216.234259171155	2.00613714825352	0.256903924893829	7.80890034701727	5.76890888914757e-15	4.31076743544234e-13
EIF4E3	961.403138255715	1.31374291571813	0.303144596528736	4.33371708010503	1.46612570362586e-05	0.000134875194590058
EIF4H	1564.92876594312	-2.20717445570201	0.483562530483441	-4.56440339472827	5.00916795021578e-06	5.26728617336879e-05
EIF5A	1549.96523545077	-1.38492126307214	0.421854751265347	-3.28293389826259	0.00102732751849962	0.00533865403498482
EIF6	309.391685652064	-1.16963503168636	0.406286051753333	-2.87884613965649	0.00399133007893153	0.0168459894177274
ELAVL3	4.19545430362666	5.07039275748526	1.33172412773697	3.80738972275099	0.000140441331541187	0.000960484471662879
ELF3	23.6478998261923	1.60562889377427	0.5841503208067	2.74865704354476	0.0059839961367067	0.0234369319384725
ELF4	2645.79970192032	-1.1635417684328	0.454543046025876	-2.55980545430358	0.01047307735355	0.0368989463437307
ELF5	3.51726213873039	3.77844872332523	1.19115664979133	3.17208380945288	0.00151349322227197	0.00737256862191506
ELK1	493.771821542965	-1.65029536080734	0.263043455397071	-6.27385067731936	3.52226326883178e-10	1.03145195994033e-08
ELL	1081.43230041352	-1.30446281588974	0.503816529853471	-2.58916240058485	0.00962097091301246	0.0344605685429719
ELL3	4.24739579723116	4.2080725930383	1.2854505244688	3.27361692491218	0.0010618045094088	0.00548213499088569
ELMO1	878.533293550621	0.95710293386292	0.204545976110643	4.67915796762095	2.88055452427955e-06	3.21760910005865e-05
ELMO3	23.3602344979774	-3.58573060423204	0.69638335715623	-5.14907567417295	2.61773260336127e-07	3.81811402503722e-06
ELMOD2	99.1928231478246	-1.4798992340803	0.396696379872347	-3.73055895936463	0.000191055424871559	0.00125080696585096
ELMOD3	80.2635502559306	-0.838261041743135	0.2733712198157	-3.06638366068041	0.00216665106250656	0.0100723046175796
ELOCP19	24.0148698870645	1.90307049253521	0.619493419736736	3.07197854231277	0.00212645010649034	0.00991506929688633
ELOVL1	544.677691337019	-1.62624070141722	0.233048221796022	-6.97812962864227	2.99135598083762e-12	1.36263900520498e-10
ELOVL3	35.917740115774	7.01454434987613	0.985145176564046	7.12031537761897	1.07680383223357e-12	5.33792069645457e-11
ELOVL5	3393.3783200391	-0.729938161402215	0.208928969319036	-3.49371446085868	0.000476350209729347	0.00276319553781433
ELOVL7	44.5336770377007	-3.89024840304757	0.584833367690279	-6.65189200542982	2.89348991681863e-11	1.06017750116478e-09
EMB	657.759215867417	0.900955364587914	0.299141697646185	3.01180133587907	0.00259702499487733	0.0117349634040197
EMC10	27.9899120296842	-1.55778543384747	0.441098114784687	-3.53160755313558	0.000413041853783723	0.00244456959814487
EMC2	134.666233485053	-0.813486948041023	0.302333718176008	-2.69069210324546	0.00713039693419194	0.0269392256773991
EMC6	48.2984841656683	-2.52297674892146	0.320710704476307	-7.86683049149004	3.63738961789054e-15	2.829516057117e-13
EMC7	346.007046793772	-1.73222249465114	0.243897782587272	-7.10224781986819	1.22743870472987e-12	5.98682241544934e-11
EMCN	12.3343808257071	1.49654805296305	0.566246017976978	2.64292905460025	0.00821922553228647	0.0302982824056509
EMD	345.731388763584	-1.96781071980061	0.702990349519854	-2.79920018979583	0.00512293656574618	0.0206291013447847
EME1	4.83057626624877	2.24808116176728	0.780230193079856	2.88130500678688	0.00396032196722921	0.0167385302849244
EML2	213.706626078652	-2.62039868833931	0.444934797615082	-5.88939930611193	3.87601886411604e-09	9.12970965058636e-08
EML4	2108.00569249733	-1.44238402352756	0.287017928429783	-5.02541437539652	5.02346665001633e-07	6.77341916569757e-06
EMP1	16.4369137423684	-1.37999995334147	0.470142662169402	-2.93527914904313	0.00333247741937481	0.0145051219439014
EN2	4.40480893648474	3.8865456964817	1.43441465316556	2.70949943790983	0.00673848193251462	0.0257245281217788
ENDOV	36.6009156418402	-2.37128041571004	0.425332433492511	-5.57512249004588	2.47355757023321e-08	4.7256164713939e-07
ENO1	2870.89231260563	-0.984611798093649	0.3003047540167	-3.27870866153153	0.00104283236021917	0.00540626249903098
ENPP2	11.5831802356705	3.13246592133528	0.984982484798246	3.1802249985967	0.00147160742172731	0.00720588471161877
ENTPD1	1166.5045350927	0.921402227261264	0.2740308144863	3.36240370992047	0.000772670685500408	0.00419944164398269
ENTPD4	965.480395893305	-1.24218210240998	0.383228725966583	-3.24135958043577	0.00118961025071166	0.00602913394355003
ENTPD7	240.819779777954	-1.39008109470731	0.349093441715085	-3.98197424700357	6.83451866693702e-05	0.000509949895025911
EOGT	118.519012681589	1.23930612887642	0.310508556063059	3.99121410562595	6.57358998736294e-05	0.000493149290397173
EP300	1824.43993954329	1.77823317940876	0.564770352300431	3.14859512749852	0.00164057317438324	0.00791031611005065
EPAS1	173.352103218045	2.14590488002043	0.343815163695159	6.24144920473338	4.33535229115074e-10	1.25262778865649e-08
EPB41	1761.74873001967	1.71382932187326	0.211888805257621	8.08834293906908	6.04819128638326e-16	5.18333410300269e-14
EPB41L5	24.2942262780573	2.02018700316567	0.480008605649977	4.20864746878892	2.56903839054732e-05	0.000219177409146301
EPC2	705.148550912829	1.0359448531907	0.28776055792908	3.60002378590749	0.000318188072275937	0.00195075297918519
EPG5	16.9919725553278	2.80038399724615	1.14886548037911	2.43752122861422	0.014788345880385	0.0487449844979488
EPHB1	129.381016724326	1.39515138426694	0.330985289186868	4.21514620089132	2.49616429794719e-05	0.000213801898563303
EPHB3	6.10246950958514	5.69003456086152	1.4714911850404	3.86684923342257	0.000110250539274488	0.000779305885486817
EPHB4	85.9424693529308	2.03090914566517	0.389556894336261	5.21338262829487	1.8542787089476e-07	2.81809585913929e-06
EPHX2	22.6767834771751	2.98396097010863	0.50021360730913	5.96537344547798	2.4407516153018e-09	6.08943441653175e-08
EPM2A	25.6435560349721	1.65564513519405	0.407132848751881	4.06659678841844	4.77046773026434e-05	0.000372430391149665
EPN1	135.391150830416	-2.28028702880868	0.685539443973029	-3.32626670697944	0.000880176651904792	0.004689638086668
EPS15	53.8419707143894	-3.79594537076663	0.974810366625476	-3.89403467661833	9.85905468072027e-05	0.000708106062745482
ERAP1	340.905257553597	-0.760266389084203	0.301974764697446	-2.51764875070249	0.0118141071827656	0.0406921416565331
ERCC3	152.855095094865	1.59616869172059	0.418410198336098	3.81484174637261	0.000136270233703639	0.000935331753416516
EREG	590.212537126809	2.6857114680566	0.351771992602665	7.63480755868527	2.26157981180075e-14	1.51127331124253e-12
ERGIC2	389.635155109664	-1.28586819128549	0.281621519869128	-4.56594436349553	4.97250648594929e-06	5.24169220885093e-05
ERI1	298.379919128385	1.35365879132345	0.524514264256063	2.58078546871055	0.00985758184173794	0.0351357644316927
ERI2	64.147816658771	2.84314962657973	0.534924392382014	5.31504950432192	1.06628334456098e-07	1.74293664371181e-06
ERLEC1	37.2551489811671	-3.4748221437145	1.07340829224342	-3.23718585819021	0.00120714764125311	0.00609764321350928
ERLIN1	629.678531222431	2.47812462852565	0.625141870396376	3.96409958423417	7.36734949874294e-05	0.000545413980216846
ERP27	46.2948061382007	1.58669660095307	0.387654618591714	4.09306770732484	4.25703348181679e-05	0.000339332322047708
ERRFI1	68.611585901024	2.669177086097	0.615043692541029	4.33981702189222	1.42601405741079e-05	0.000131897605102831
ERVFRD-1	5.38176352946423	4.80062450078995	1.19978131668194	4.00124958943879	6.3008852578137e-05	0.000475986695596494
ERVK3-1	909.975081847513	-0.762850390139729	0.256835978824686	-2.9701850715411	0.00297620388776909	0.0131851742913462
ERVW-1	82.5956563398973	2.02697526415766	0.4071210349766	4.97880259189791	6.39788570161971e-07	8.3375883340094e-06
ESCO1	651.308203198862	-0.933049361261498	0.372692735470882	-2.50353514425933	0.0122959467951482	0.0420367854260992
ESPL1	18.9360377074802	-1.58734736645171	0.578973902620981	-2.74165615974378	0.00611302953706145	0.0238131856825078
ESR2	39.3037072590218	1.86383449054767	0.394263712073262	4.72738026217674	2.2743509789851e-06	2.60178205129902e-05
ESRP2	7.38815074670944	4.17970120665735	1.02287211959901	4.08624023137504	4.38419841266978e-05	0.000348918707879265
ESRRA	273.27490399165	-4.01972890542087	1.30015581098643	-3.09172860010607	0.00198994695084958	0.00937147013270328
ESRRG	2.77933512702917	3.55127656046969	1.26724385687912	2.80236241919177	0.00507298488744457	0.0204823283890462
ETV5	278.0113671984	-3.09631166021231	0.677258184602866	-4.57183350545691	4.83475032290307e-06	5.1106848535273e-05
ETV7	40.6039240592132	-1.32337232132307	0.389547494856296	-3.39720403493099	0.000680781861282306	0.00376066280181766
EVA1B	6.6575693202711	-4.38458793417925	1.78711070981145	-2.45345065087874	0.014149295242299	0.0470474922249964
EVI5	144.031679909143	1.52703580651458	0.441786477092163	3.45650192048776	0.000547235308274305	0.00310899340494866
EXOC6	121.194671451958	1.98766522155319	0.426736512854325	4.65782786726693	3.19563231224456e-06	3.53570726071756e-05
EXOC8	590.747147819113	-2.27862139120721	0.400242796928351	-5.69309781136452	1.24754869473794e-08	2.59595734253706e-07
EXOSC3	79.428399733201	-2.02419157938021	0.400055820233059	-5.05977285420065	4.19756217070567e-07	5.78843823340312e-06
EXOSC9	42.0296425261845	-1.86175641661752	0.682559213583736	-2.72761158235998	0.0063794677402468	0.0246174003046847
EXT1	58.2415129672279	1.53089446957389	0.445775845845873	3.43422481015984	0.000594251123495983	0.00333982782227142
EYS	31.4760327119655	1.6970443670324	0.417930757372338	4.06058739898028	4.89494090822635e-05	0.000380971568172835
EZH2	55.4937880314939	1.82678092862	0.616132778872561	2.9649143679107	0.00302767193446406	0.0133741280063731
F2RL1	147.14357627306	-1.7369202207785	0.569495886778702	-3.04992583985675	0.0022889787909612	0.0105697166758266
F3	456.222504942258	-2.31904038093054	0.459059301951461	-5.05172288432519	4.37842623142259e-07	6.00509471107136e-06
F5	627.438776332081	1.38806611556073	0.53046774448963	2.61668335158853	0.00887886647252264	0.032329218800215
F8	325.938737917625	1.52195467403325	0.512092497776704	2.97203079646929	0.00295837007988872	0.0131176602577702
FAAP100	13.2505681201184	-1.45801532620944	0.590625990294466	-2.46859323864587	0.0135645309269291	0.0455299585789604
FABP6	4.92031066157289	3.60900718031315	1.1296626534977	3.19476541880784	0.00139944538229783	0.0068989883016171
FADS1	20.8231629033438	2.11743525309158	0.559736083794403	3.78291718971854	0.000155000994171096	0.00104498225803616
FAF2	594.591973138238	-1.37543583458555	0.529727201384585	-2.59649840708665	0.00941793423784509	0.0338452130902327
FAH	74.7238205623523	1.65834254235192	0.407513157441585	4.069420856895	4.71301457319859e-05	0.000369275403206867
FAM114A2	80.1494589616542	-1.23391238041252	0.421264081747072	-2.9290709411902	0.00339976819364555	0.0147472358391219
FAM117A	214.55336819688	1.75369074879184	0.429486979759093	4.08322214977394	4.44155266649039e-05	0.000352520969652728
FAM117B	34.5260402692093	2.57878653112041	0.404869429743089	6.36942762696799	1.89734923362852e-10	5.94646498448575e-09
FAM118A	136.047304922849	-1.4732952643329	0.277440869762081	-5.31030365351838	1.09442734919136e-07	1.78395500581574e-06
FAM118B	34.6922108276275	-2.13166051372495	0.361693471612047	-5.89355540265702	3.77973292084743e-09	8.93064932653188e-08
FAM120A	400.304457706479	1.86639839201196	0.43233603498034	4.31700862523946	1.58157980491692e-05	0.000144176586903755
FAM120B	137.471699201722	-1.40339636494401	0.569699041602095	-2.46339955390728	0.013762645187555	0.0460193227456797
FAM126B	753.717782818478	1.24059285920517	0.445017168595461	2.78774156763584	0.00530768661844662	0.0212657945893336
FAM129A	13369.702264224	-0.779188567624723	0.259885258245157	-2.99820225620374	0.00271577375761535	0.0121700360795472
FAM129C	98.8262273306142	0.793796360908543	0.241813092506005	3.28268561756569	0.00102823267146015	0.00533969921033176
FAM131A	166.576831929214	-2.36746244916021	0.454328810718048	-5.21090098912841	1.87925730228987e-07	2.84750252274382e-06
FAM136A	49.8706953806251	-1.09202044586389	0.390007467965672	-2.79999880915102	0.00511027951310216	0.0205960927752733
FAM13A	316.043150998695	0.968193447595521	0.178677392527605	5.41866787901518	6.00447410928368e-08	1.05175366932707e-06
FAM151B	126.545920944198	2.7503803740128	0.521071838928351	5.27831321621468	1.30378471435673e-07	2.07742755589046e-06
FAM157B	92.3365337895522	1.94419948242005	0.416051812919528	4.67297442781746	2.96868741489733e-06	3.30874499607477e-05
FAM160B2	24.5719961230729	-1.14638079497475	0.470986725408816	-2.43399810043414	0.0149330734562853	0.0491259577658623
FAM166A	7.01845473518858	4.52575654996999	1.46133745513908	3.09699620307019	0.00195492377821193	0.0092208453954281
FAM168A	38.9997692362783	1.31176192786128	0.510804808299702	2.56802971809857	0.0102278387265265	0.0362406179964215
FAM171A2	1.96151266094874	3.85972286344335	1.47527921674286	2.61626600553955	0.00888972721357804	0.0323364702205408
FAM174B	78.4259155094275	2.36868965774561	0.488881727442418	4.84511800049757	1.26536450704999e-06	1.55545496008439e-05
FAM177A1	750.040398605121	-0.72166821062421	0.276496035438619	-2.61004903552918	0.00905292450583643	0.0328054973313504
FAM183BP	23.574397541389	7.17731778758424	1.07601028427451	6.6703059371068	2.55270719219703e-11	9.42141493879241e-10
FAM183DP	11.3481474863562	3.46354703073373	1.0453917313316	3.31315709406075	0.000922491493979172	0.00488080693134637
FAM192A	1056.34955771303	-1.09614271823239	0.299546234559742	-3.6593440069225	0.000252861710522586	0.00159686065233851
FAM192BP	20.2961813711634	2.59747623056872	0.475011205352617	5.46824201471315	4.54521008017236e-08	8.13085950937422e-07
FAM199X	203.00524369251	-1.55782014865776	0.318451328036579	-4.89186262234341	9.9886156699544e-07	1.25740507134887e-05
FAM19A2	58.2267971358021	0.898084845350048	0.303560824879297	2.9585004774814	0.00309139762821732	0.0136199275696859
FAM200A	24.17876903598	-2.56922309580622	0.386203987688597	-6.65250276462145	2.88150405469738e-11	1.05834225195411e-09
FAM214A	486.10640890484	0.916910476541666	0.288785728519352	3.17505467199783	0.00149808272791037	0.00730688646291719
FAM217B	109.377942870774	-1.82695381477353	0.377400647250703	-4.84088680844234	1.2926098763776e-06	1.58381253754215e-05
FAM219A	98.4231509294504	-0.980574503786116	0.325179944306608	-3.01548272258004	0.0025657055592268	0.0116246080131157
FAM220A	83.5621141904457	-2.85131439373603	0.446081981956772	-6.39190666529172	1.63829895201789e-10	5.1881746979456e-09
FAM222A	10.0355990119091	4.2174732150709	1.01446037660156	4.15735627762951	3.21951692278172e-05	0.000265851127935089
FAM228B	153.534176371495	1.58336876943397	0.379543129582905	4.17177560603981	3.02235200783375e-05	0.000252178534691035
FAM238A	6.26772280122778	3.35222275391309	0.911836692353435	3.67634114970857	0.000236603069970076	0.0015079966253681
FAM241A	1201.51307747839	2.42932016716994	0.337548299000474	7.19695573748552	6.15717390509531e-13	3.14471956115794e-11
FAM32A	768.650742871743	-1.25779169308469	0.2622462648963	-4.79622347941565	1.61684891610882e-06	1.93422564735447e-05
FAM3C	8.00134203844142	-3.24973420919828	0.93426907048196	-3.47837075193108	0.000504471651705467	0.00289970840648739
FAM45A	312.570504235406	1.37726507569319	0.420488107438914	3.27539602506659	0.00105513946520102	0.00545515015256794
FAM50A	332.906013363095	-1.31845503179241	0.352465738983757	-3.7406615337815	0.000183536543721028	0.0012088865964847
FAM71F1	5.40760721335113	4.1809074038353	1.37819721113878	3.03360605437643	0.00241649757358828	0.0110709307441138
FAM71F2	32.0409945825187	2.23805820806613	0.631587850946014	3.54354220828329	0.00039479011031479	0.00235863378628005
FAM83A	14.1825224397838	1.65801723826506	0.49050150370241	3.38024904256153	0.000724201769060251	0.00396156387842587
FAM83C	2.25659366730929	3.59348144107372	1.45576248350074	2.46845311773134	0.0135698426221557	0.0455299585789604
FAM83H	2.66836597973524	3.84240291474988	1.40820715913843	2.72857788700687	0.00636080670615877	0.0245701749237898
FAM84B	27.7791353217734	1.42780125208104	0.373443673612109	3.82333763555486	0.000131657299361567	0.000908189892685587
FAM86B1	158.917762225234	-2.48854521525098	0.470891386736163	-5.28475416061347	1.25873678988709e-07	2.01836980610964e-06
FAM91A1	1282.27513866293	-0.905534937032477	0.338318867981965	-2.67657237810558	0.00743794986593978	0.0278996690198913
FAM98A	10.6761728750165	-2.53994300713833	0.889701352481441	-2.8548265101028	0.00430603441606863	0.0179150400596119
FANCG	3.33101846999611	3.22234910995643	1.15773630492199	2.78331870241691	0.00538059241099073	0.0214841290556248
FAR2	100.931794764402	1.88456040999845	0.51186446226073	3.68175669331485	0.0002316324129651	0.00148164343404684
FARP1	31.8374683994407	2.27210778235919	0.419353469115109	5.41812086866394	6.02286956011406e-08	1.05254502715864e-06
FARS2	2.22312039040861	3.64568526509843	1.41111371283037	2.58355172368499	0.00977888029455808	0.0349272039529436
FARSA	10.6772627844619	-2.19411427325501	0.746731766334905	-2.93828972085133	0.00330028453560038	0.0143897718081409
FASTKD2	17.5488465310412	-1.72989387803875	0.522619985252752	-3.31004157294546	0.000932821153422632	0.00492343913579259
FAT1	4.23063171685737	3.76120407882217	1.24545517770841	3.01994334773463	0.00252821970687384	0.0114890847014887
FAXDC2	23.8019761918579	1.81832013279306	0.440139549478874	4.13123550234454	3.60818692930237e-05	0.000293629761430191
FBLN1	16.4555716320625	2.10186042570777	0.456698601799954	4.60229222823072	4.17866339405515e-06	4.49228526041266e-05
FBN2	21.8995021732524	2.19551651100854	0.484830819628342	4.52841779466817	5.94269920556899e-06	6.11565836155197e-05
FBXL17	14.4772760404667	1.90361490980305	0.681761466650647	2.7922007959105	0.00523508583827555	0.0210360310147819
FBXL19	17.7806176033376	1.67446146043401	0.677308351227835	2.47222916622617	0.0134273411443751	0.0451717316076792
FBXL20	322.207944435539	1.76782503424167	0.231757140851624	7.62792045045751	2.38570691593574e-14	1.58722755297497e-12
FBXL22	16.8496189519293	6.24222506947526	1.05945270263196	5.89193368799565	3.81702358722164e-09	9.00473262745958e-08
FBXO15	64.7198784488017	2.31365872054461	0.395022031376902	5.85703716949671	4.71197696836904e-09	1.0837504553607e-07
FBXO24	9.28747414207809	2.07120295312967	0.698263390664431	2.9662201696681	0.00301484577116053	0.0133213502775223
FBXO28	426.479287145136	-0.929444264793416	0.345638833936428	-2.68906203104587	0.00716531029567909	0.0270441880754307
FBXO42	569.822798827659	-1.38751440037308	0.328861275632221	-4.21914802132189	2.45227239767943e-05	0.000210875963721084
FBXO46	157.904128769262	-3.08043824105322	0.453750300053201	-6.78884011909644	1.1303862396537e-11	4.59379502957456e-10
FBXO48	138.284582792844	1.32264631200817	0.358936417754665	3.68490419635325	0.000228788681792459	0.00146681974391792
FBXO5	22.3606166403202	2.59274739816044	0.607448313303816	4.26826009946244	1.97003542410584e-05	0.000175578539061466
FBXO6	69.927371304742	-2.29369187550742	0.606845735140701	-3.77969513945026	0.000157020493067947	0.00105671865987031
FBXO7	340.361625369706	-0.693549697859775	0.196681248102352	-3.52626244012269	0.000421469092326827	0.00248475113156068
FBXO9	242.469118604978	1.05515883002369	0.341724336801882	3.0877485633557	0.00201679030757448	0.00947729001722345
FBXW2	72.6638088130945	-1.53109522186134	0.415123641573406	-3.68828721982241	0.000225768715106197	0.00144990924616677
FBXW4	16.2489382855279	1.15401596331618	0.450546697762396	2.56136815350664	0.0104260806864689	0.0367965802660494
FBXW7	1303.26415252933	-1.22572609127313	0.257827904452974	-4.75404744833078	1.99384212163443e-06	2.32115050982906e-05
FBXW8	17.6770521717651	2.43831761625774	0.531496901823272	4.58764220053441	4.48280075421569e-06	4.79884295276625e-05
FCER1G	13436.4799815314	-1.5227594138644	0.223866278280716	-6.80209375685851	1.03109454568395e-11	4.25018292485863e-10
FCER2	18.7855196364029	1.39921115078712	0.466063625507294	3.00218913085983	0.00268045586333916	0.0120303502081753
FCF1	432.086055423986	-1.61058293266342	0.192489445849498	-8.36712332749239	5.90418936866992e-17	5.9707099022236e-15
FCF1P2	2.22574899922604	-5.30658288862248	2.10647944629454	-2.51917145356303	0.0117631361913737	0.0405895176669042
FCGR1A	106.243655803989	1.43734800732946	0.542380442202925	2.65007344566398	0.00804742745050785	0.0297823623201953
FCGR1CP	22.9415643325563	2.89785854212581	0.878744897667298	3.29772445884855	0.000974717339516243	0.00510724950712328
FCGR2A	4472.12819935408	1.32088763550504	0.267349372772245	4.94067976224617	7.78506805866678e-07	9.96102357723868e-06
FCGR2B	612.950876531556	1.47922316888267	0.198509051608919	7.45166609226905	9.21687605054548e-14	5.57015110799699e-12
FCGR3A	110.332230156682	1.53650457978594	0.34319534297493	4.47705544739337	7.56795991782152e-06	7.51790333945217e-05
FCGR3B	12067.2057548267	0.928880971243424	0.312133161177363	2.97591248472189	0.00292118210819876	0.0129755231037385
FCHO1	52.0291388261746	2.15230730197124	0.476514101568231	4.5167756733492	6.27883597448306e-06	6.4050882916566e-05
FCHO2	399.711063807548	1.723190534952	0.394844580803531	4.36422485891844	1.27574302954047e-05	0.000119825052725073
FCMR	116.115543189058	1.59821784161542	0.395096410974096	4.04513378816849	5.22932516141232e-05	0.000404222112592794
FCRL5	73.641891598569	2.37090365631434	0.3555964622593	6.66739944838225	2.60375729622396e-11	9.58650350155855e-10
FDPSP3	12.8869035676239	1.65654280836573	0.643260806729214	2.57522732775957	0.0100174223333226	0.0356031582413707
FEM1B	97.1703351342525	-1.53124267596956	0.295434778098143	-5.18301428771153	2.18328306500755e-07	3.24370429119485e-06
FEN1	16.1339665917425	-1.18653302200611	0.472997586361945	-2.50853927423249	0.0121231490591011	0.0415678228023291
FER	55.8866138137299	1.46023988767387	0.364399936494803	4.00724517605588	6.14310840455008e-05	0.000466857772488077
FER1L5	13.1228453651954	1.3958133137498	0.506708775524961	2.75466575905205	0.00587521210257765	0.0230823860098421
FGD4	163.880152652033	2.32556454885344	0.392744745527585	5.92131295284281	3.19381422322215e-09	7.66565948608494e-08
FGF13	61.9126014816011	0.968147777895411	0.296910181948343	3.26074293425158	0.00111120732592213	0.00570419760640029
FGF18	4.58577897632703	4.41686169328305	1.21931674782368	3.62240714003688	0.000291874252415968	0.00181303871207937
FGFR1OP	44.0209513330943	0.869718837004997	0.333301136171542	2.60940855766352	0.00906988829653591	0.0328512740138857
FGGY	53.4026525410185	1.45482610999616	0.376120097242955	3.8679829146604	0.000109739351760297	0.000776416150583927
FGL1	3.01532779817764	4.81189224399002	1.51054747696859	3.18552863604569	0.00144489803392035	0.00709309329337793
FGR	23236.0986139285	-1.69420380572375	0.375600697295469	-4.51065138569482	6.46288589297384e-06	6.55317621059627e-05
FHOD1	1095.74825238748	-2.43827355683799	0.613063265360126	-3.97719728877524	6.9732307954217e-05	0.000519533093986993
FICD	30.1243973960845	-1.48844004659841	0.373385958516109	-3.98633106749299	6.71028648825636e-05	0.000501914870514599
FKBP15	425.279390320657	-1.1103843462355	0.331840838030603	-3.34613531241475	0.00081946395659718	0.00440952421341704
FKBP2	129.68290383808	-2.73346842502682	0.642364434829092	-4.25532342206039	2.08747051577741e-05	0.000184312224993176
FKBP4	63.7081784256671	2.38213819202522	0.367940480541195	6.4742487386041	9.5284824588258e-11	3.16274727391529e-09
FLNA	8192.78395020061	-1.79679588454065	0.679236030793707	-2.64531886278329	0.00816139697628181	0.0301217106406858
FLOT1	497.010918403908	-2.71229453585249	0.642326127742473	-4.22261281101105	2.41486461728192e-05	0.000208249467763214
FLRT2	20.735636222815	1.36528872605339	0.43914019034943	3.10900426801521	0.00187719006610041	0.00890124917557898
FLT4	35.934271205423	2.1735355117606	0.53143517164919	4.08993538198747	4.3149338503878e-05	0.000343766972565822
FLVCR2	28.14270490773	-3.41131424766066	0.637149378876929	-5.35402585446071	8.60185612143978e-08	1.44019376938322e-06
FMNL3	1648.35988862589	-3.13972493739562	0.728657406354486	-4.30891789476736	1.64055253288949e-05	0.00014874800580634
FMR1	123.82922582016	0.976615036728978	0.401695182719555	2.43123412662582	0.0150474875586351	0.0494487302376378
FNBP1P1	21.5324334769867	3.03124284743152	0.763598812104064	3.96967988868273	7.19692549401278e-05	0.000534362030438961
FNDC3B	6953.95672003021	-1.45274480854158	0.483826247522522	-3.00261677819361	0.00267669256486282	0.012023319371159
FNDC9	29.7047418670174	2.86143748603654	0.728435028437843	3.92819863725252	8.55845098636845e-05	0.000626559570522312
FOCAD	89.2033346290973	1.75754429371644	0.278892685466225	6.30186586205498	2.94083633000264e-10	8.79872707885799e-09
FOS	15503.4838965799	2.70493931538256	0.568824761822197	4.75531217508438	1.98140001168236e-06	2.3084375404923e-05
FOSB	5723.69778686402	3.73821878680198	0.682577554226262	5.47662132113244	4.33523580137995e-08	7.78238957054822e-07
FOXC1	13.7232887903269	2.53615586238333	0.826715370715844	3.06774973856758	0.0021567715883432	0.0100325262875124
FOXI1	68.4822987777109	8.86263094649726	1.00880089143042	8.78531236618017	1.55930622586149e-18	1.8624500897711e-16
FOXK2	63.9075259270557	1.49165540083778	0.346111465825543	4.30975436563446	1.6343597652788e-05	0.00014836387360571
FOXL2NB	19.5960686834927	1.93960961966525	0.557507418978773	3.47907409594328	0.000503149447567259	0.0028953998369301
FOXO1	194.459676637241	1.6123562155798	0.35070299748073	4.5974976751329	4.27595398013599e-06	4.58712488859143e-05
FOXP1	124.126831570073	1.72745851833051	0.35790304092825	4.82661034075096	1.38876464382181e-06	1.68664298495861e-05
FPR1	5554.40518522734	-1.66751279056294	0.135213893758738	-12.332407152909	6.06086715964915e-35	5.40807611439517e-32
FPR2	14383.8429535158	-0.816501385916195	0.200537229252109	-4.07157009679093	4.66973050452894e-05	0.00036626236826887
FPR3	27.8760416159161	2.97717760260168	1.10556070500895	2.69291192162766	0.00708309782064032	0.0267872128749172
FRG1BP	13.0170863107133	-1.16924084306273	0.446070452189366	-2.62120218302728	0.00876202807863708	0.0319651765091019
FRK	218.261058168904	1.7307471361979	0.305074197956151	5.67320064362397	1.40153912198583e-08	2.87685344267972e-07
FRMD7	10.6460266654538	3.77452262767026	0.746831157607936	5.05405082423164	4.32536424566597e-07	5.93768780475178e-06
FRMD8	403.244243877623	-1.32308949918543	0.477299404534713	-2.7720325787442	0.00557074608631093	0.0221095362070253
FRS2	102.10478917869	-2.08630460735566	0.724083828213289	-2.8813025868893	0.0039603523760692	0.0167385302849244
FRYL	240.687763662982	0.917214790242057	0.33374518870185	2.74824872774855	0.00599145388063432	0.0234377964022747
FSIP2	188.973653345443	2.66198087450599	0.392057500498561	6.78977157973225	1.12311222767543e-11	4.59204565542009e-10
FTL	77548.6931898486	1.37015956192072	0.493927554952771	2.77400916021324	0.00553701190971467	0.0220102027406871
FTLP3	19.5248936414851	1.54921460529911	0.489285082066147	3.16628211666931	0.00154400967639206	0.00750916408502442
FTO	514.024583833802	2.98642541893012	0.387610277346255	7.70471164845385	1.31139064583145e-14	9.20948366047097e-13
FTOP1	2.15689465737565	-4.43926898273434	1.62906676986224	-2.72503807999824	0.00642940712258935	0.0247594811810265
FUBP3	38.0167908716256	-2.05466012857697	0.347741621774997	-5.90858269449959	3.45063585232457e-09	8.24294413289942e-08
FUK	42.6888137999423	-1.82762548472234	0.564013240443969	-3.24039464620317	0.00119364371943237	0.0060415020287186
FUS	4148.27121336798	0.69380774421492	0.236728517170725	2.93081607787268	0.00338072874093178	0.0146730398486965
FUT1	12.1888236423242	1.64999185788418	0.548749376499234	3.00682229182721	0.00263994042193632	0.0118870387716389
FXYD5	73.0642619040474	-1.19316208964039	0.452317854643157	-2.63788412814635	0.00834250820255606	0.0306707481639779
FXYD6	28.6025796132352	-3.75135386308479	0.603516428748823	-6.21582724908067	5.105494917758e-10	1.45300661177244e-08
FYCO1	78.9521473613217	-1.74986902781885	0.381461260340492	-4.58727847293568	4.49061519260907e-06	4.80381818453363e-05
FYTTD1	231.194234827154	-1.02905958378179	0.346638031963929	-2.96868632086185	0.00299075725456326	0.0132419138337625
FZD5	27.7789317431759	3.32292688040964	0.563668859329172	5.8951755546054	3.74283239073447e-09	8.8572581177927e-08
G6PD	309.75468377152	1.61116758660019	0.498722419748005	3.23058984878658	0.00123535070393237	0.00621097498683451
GAB1	143.438148443102	3.87537272256254	0.426958818875082	9.07668972097373	1.11927120583547e-19	1.60171933219984e-17
GABARAP	10495.8780578825	-0.673608071955976	0.180691169053796	-3.72795237024243	0.000193041849175975	0.00126248649356994
GABARAPL1	5065.94700578238	0.751274451646151	0.304880710839604	2.46415868546499	0.013733529413633	0.0459774680369454
GABARAPL2	3568.11440919584	-0.884415319370948	0.238184785947833	-3.7131478228196	0.000204697243266528	0.00132921767256419
GABPB1	410.590658209916	-1.3459878127646	0.295771759830278	-4.55076513571468	5.34511859856873e-06	5.56104965855206e-05
GABPB2	71.1127297496378	0.768243944803252	0.237485748018923	3.23490546785165	0.00121683010938926	0.00613837576632046
GABRP	63.7093937267592	1.05721530193775	0.319999089089967	3.30380722315279	0.000953813959680089	0.0050167836180261
GABRR2	4.73306289701422	2.94287820141184	1.19523018371425	2.46218531083833	0.0138093296709994	0.0461294256285817
GADD45A	467.667126693371	2.92657200783056	0.554140814632237	5.28127856774603	1.28285463347848e-07	2.05270273578429e-06
GADD45B	17597.6013691628	4.00670825864617	0.674477068682379	5.94046624368336	2.84212579487043e-09	6.89956869724715e-08
GADD45G	101.536973547968	2.3237298228616	0.762567069150936	3.04724648737967	0.00230948243772038	0.0106481881756172
GADL1	22.8156916794912	1.57800719283301	0.446959283346626	3.5305390258764	0.00041471383033647	0.00245159551534447
GAK	940.160137717775	-0.736316494284147	0.296865739339817	-2.48030135077763	0.0131271386614446	0.0443522063917971
GAL3ST4	16.6876962886733	1.5127200508741	0.543884089756097	2.78132800603246	0.00541370084107188	0.0215709030885788
GALC	3657.27228358585	-1.39264315526548	0.395390285740306	-3.5221987122369	0.000427983211216331	0.00251435992677789
GALK2	33.8130718707899	1.04456135156984	0.423966087052736	2.46378515515536	0.0137478490105999	0.045994954045388
GALM	38.97828211197	1.53788174374546	0.348012155229658	4.41904606099345	9.91375187605624e-06	9.56018450145564e-05
GALNT10	254.287786782861	0.804008841065298	0.166471192848563	4.82971754636668	1.36726860979734e-06	1.66453431316339e-05
GALNT11	258.447890439821	0.896158908299812	0.196664434937468	4.55679192114608	5.19408332565409e-06	5.42998276821825e-05
GALNT14	24.2142996643569	1.88207438949054	0.525496974537978	3.58151327349748	0.000341609778538112	0.00207690530286358
GALNT15	19.7784296511438	3.35376071537292	0.5884816908135	5.69900604849197	1.20507950639139e-08	2.52135876309668e-07
GALNT17	9.43636027715577	4.7581145279852	0.976964763950325	4.8703031097518	1.11427184074508e-06	1.38771671200838e-05
GALNT5	6.37875051097997	2.50991452363601	0.775331654102155	3.23721404944124	0.00120702838866429	0.00609764321350928
GALNT6	262.300618764505	-2.32959708108304	0.268554844393853	-8.67456733592387	4.15125749561323e-18	4.77048673870887e-16
GAPDHP14	53.6127457955911	2.40836533735535	0.311621152245792	7.72850405050728	1.08817722283553e-14	7.82301435696314e-13
GAPDHP33	4.44209921727215	5.9465877610668	1.27077418296211	4.67949997788406	2.87575390485552e-06	3.21461392651093e-05
GAPDHP60	3.26588844533956	3.48378776124415	1.34449198001017	2.59115547957214	0.00956542644770914	0.0342940094032853
GAPT	4647.04422549095	-3.35692637424495	0.328962344462692	-10.2045915915633	1.89115093269738e-24	5.97643093710136e-22
GAST	4.41757599351821	4.94198646621754	1.68817994093253	2.92740503923276	0.00341803421598905	0.0148222301378896
GATAD2A	1565.21077783956	-1.15738213266635	0.335851732447312	-3.44611035421091	0.000568718063608192	0.00321299229306244
GATD1	25.9383878308954	-1.09497117939129	0.399328855224745	-2.74202869405728	0.00610610072839776	0.0237923046362871
GBP1	2607.79949568368	-1.1933838478332	0.279440512268164	-4.27061859480123	1.94931529220433e-05	0.000173834001572296
GBP3	194.434239212727	-1.88403780875234	0.427919070427974	-4.40279001089636	1.06867592632132e-05	0.00010221150773246
GBP4	639.067174274517	-1.30894347438363	0.412120683028586	-3.17611691984127	0.00149260780032253	0.00728955818515533
GBP5	2316.26199665822	-0.870982028154249	0.299143080254628	-2.91159009064451	0.00359594192353381	0.0154523634668794
GCA	4066.99553737342	1.31778057166828	0.363781962721358	3.62244615376284	0.000291830221586739	0.00181303871207937
GCH1	2988.73632753079	-2.22341115638281	0.815355844287625	-2.72692122336524	0.00639282993594978	0.0246436689449612
GCLC	150.075826562452	1.25854910977986	0.46782096262958	2.69023667239209	0.00714013607880365	0.0269693038295251
GCM1	60.8897206233625	1.35979409436513	0.325941717303897	4.17189338515177	3.0207898185082e-05	0.000252178534691035
GCNT2	6.15243762541075	1.90610665884601	0.751208731662909	2.5373861864286	0.0111683676435715	0.0389290201550618
GDE1	357.532021506836	1.19426168191412	0.320675119769895	3.72421060533502	0.000195927317495494	0.0012788388464239
GDI1	2259.46436501407	-0.888456872998639	0.29184959458199	-3.04422856667373	0.00233277831983649	0.0107454091968445
GEMIN4	34.6925577997978	-1.24846963274835	0.513557815034104	-2.43102060994914	0.0150563580789688	0.0494564520787955
GEMIN8	4.59074826321462	-2.61816791797669	1.00003538560592	-2.61807527579671	0.00884272958079424	0.0322131039892094
GEMIN8P4	2.59551730950161	3.54098219306137	1.35897708544179	2.6056231786353	0.00917072918458425	0.0331137326829227
GGA1	933.17328958716	-2.1636101043392	0.486220441769393	-4.44985426047836	8.59285801969471e-06	8.41478781799542e-05
GGA3	546.777718917979	-1.23093701645512	0.34868602585015	-3.53021608323394	0.000415220396967649	0.00245363389232656
GGCX	151.732497225724	1.5670644909483	0.336297594743908	4.65975527461511	3.16585553757119e-06	3.50787893713787e-05
GGNBP2	982.152343238602	0.966498881897788	0.378671892255026	2.55233858563464	0.0107002477586577	0.0375722357062682
GGT1	430.138819032345	-1.43835988062916	0.519961766305721	-2.76628008795448	0.00566998127370321	0.02244466230188
GHITM	2822.72008475758	-1.17055442209423	0.193451651372633	-6.05088875586524	1.44048897956043e-09	3.80013518799167e-08
GHRL	64.050951123607	-2.12736224896036	0.470520776153379	-4.521292909427	6.14630709576306e-06	6.29104806583197e-05
GID8	406.217489862968	-1.81087939614329	0.225092966637171	-8.04502878609379	8.62251527927015e-16	7.2663852372916e-14
GIMAP1-GIMAP5	1.45554523152424	15.9233452516428	4.27059044335502	3.72860508701303	0.000192542614481062	0.00125999953367698
GIN1	34.4229874288718	-2.34528972352759	0.474223532625219	-4.94553636034144	7.59344946818648e-07	9.7614436426204e-06
GIPR	45.8939258787412	-1.30401763020991	0.530707250984576	-2.45713173843145	0.0140051318133529	0.0466601898697015
GJB2	68.2310239623054	-3.12578703966331	0.688849211059809	-4.53769415639487	5.68726612223688e-06	5.87671252099532e-05
GK	10126.7325150126	-1.22332080455079	0.381611394943	-3.20567158308654	0.00134747683588984	0.00668188170108303
GK5	179.394642157703	-1.55368459004333	0.350335560710659	-4.43484694186245	9.21377262584713e-06	8.95347321982544e-05
GKAP1	61.0991748403872	2.15297169206187	0.466177371026227	4.61835306875234	3.86797717055413e-06	4.1969489055891e-05
GLA	200.004728704376	2.91306772829117	0.543890488144462	5.35598211733653	8.50929252687346e-08	1.42627025790214e-06
GLB1L	52.7889497840087	-2.09563115760119	0.388646963923055	-5.3921202328396	6.96311497111721e-08	1.20026694314633e-06
GLCCI1	285.341880596332	1.63016577369343	0.330265413091471	4.93592640668656	7.9771185744664e-07	1.01855986242492e-05
GLDN	47.6612707631342	3.04092120914006	0.448427969712087	6.78129245839076	1.19105488253862e-11	4.77965913048368e-10
GLE1	9.2216333642631	3.32589034544228	1.19776416443088	2.77674891619635	0.0054905575425708	0.0218541766893877
GLI1	214.585158360813	2.11036099882499	0.415167867451939	5.08315109205625	3.71224168774473e-07	5.20637998960236e-06
GLIPR1L2	45.1238809250101	2.87829623462152	0.530235932442073	5.42833116074411	5.68834214477567e-08	1.0021656445308e-06
GLP2R	9.33900622341882	5.19829009513278	1.09833623620439	4.73287680382552	2.21359853901477e-06	2.53610847721413e-05
GLTP	733.229731383336	-1.59342998971074	0.329823492322712	-4.83115977727767	1.35740015321521e-06	1.6551770839326e-05
GLUL	59023.5691741843	0.983961198626039	0.180638891271974	5.44711712797532	5.11927542986907e-08	9.10366811203798e-07
GLYAT	1.9109952511614	4.3684380391353	1.70518154990769	2.56186095807322	0.0104112990324845	0.0367618703500368
GLYCTK	31.7921584387185	-1.53289079231979	0.618675414938163	-2.47769792577421	0.0132233044497321	0.044604026061371
GLYR1	631.136625448306	-0.907040994789364	0.263731638672105	-3.43925741847408	0.000583312291867629	0.00328321489994066
GMEB1	131.125225680857	-1.93614491970638	0.25126169924965	-7.70569062251966	1.30137558659662e-14	9.18165873166707e-13
GMFB	238.966897080837	-2.76694954215946	0.282384137905382	-9.79853033772946	1.14235584462323e-22	2.37375285028627e-20
GNA12	72.7856564130069	-2.60774199008261	0.671706783444719	-3.88226240132534	0.000103489115853613	0.000738394354836999
GNAL	6.95684416020559	5.17232914949777	1.1798442098494	4.38390857565677	1.16568709602225e-05	0.000110652738169972
GNAQ	63.6967899734052	4.44722840837532	0.877828685159413	5.06616892744592	4.05901741577192e-07	5.61269235914715e-06
GNB1	825.38709735776	-1.92037301104775	0.757848100421975	-2.53398142712039	0.011277470886236	0.0392537760149872
GNG2	9281.602533067	-2.39465026339293	0.581995869792308	-4.11454855211857	3.87937901545669e-05	0.00031251354373586
GNL3	82.5774488585242	1.70694794460176	0.358333489999136	4.76357357668657	1.90194215368969e-06	2.22269341520177e-05
GNL3L	231.936352893253	-1.23746511762696	0.207278001759402	-5.97007452369862	2.371452407779e-09	5.93606626627057e-08
GNLY	62.2392627809979	-1.14051858818923	0.436268853900198	-2.61425627338076	0.00894219350809234	0.0324740563381022
GNPDA1	1157.54414561573	-2.91666768087569	0.351072042404819	-8.30788934629119	9.74193065631337e-17	9.47277859779599e-15
GNPTG	73.3165437149132	-1.43010254979429	0.483049997233267	-2.960568384195	0.00307071942561097	0.0135366878718666
GNRH1	31.7857617171974	1.68809300521357	0.414496303504418	4.07263705596731	4.64838302251104e-05	0.000365154438469549
GNRHR2	96.0586004550048	1.90581293720703	0.465186346277525	4.09688064247278	4.18754672461111e-05	0.000334452753202393
GNS	3191.82635456737	-1.16806489658703	0.282990629656251	-4.12757446423535	3.66609733358163e-05	0.000297703589149356
GOLGA5	346.449559290404	-1.51169084980588	0.546534763793221	-2.76595552552595	0.00567562747350597	0.0224552929435608
GOLGA6L10	1.55985735027579	18.7974424761026	4.26892817644091	4.40331664042527	1.06608390741741e-05	0.000102027929284636
GOLPH3	703.428103790116	-1.21048984173248	0.245191167306603	-4.9369227082263	7.93649062490525e-07	1.01422600075137e-05
GOLPH3L	55.6664516028202	1.81618343749019	0.442402155550102	4.1052770984623	4.03830514393267e-05	0.000323426878185399
GOLT1B	59.8133813798357	-1.65792518950205	0.386442743689683	-4.29022207448506	1.78494538459594e-05	0.0001608784108077
GON4L	513.65713017296	-0.75329233151091	0.225011274857433	-3.34779815806207	0.000814563137673459	0.00439094109288156
GORASP2	138.170933365268	-1.63357245495978	0.384529854800085	-4.24823309443442	2.15463148440803e-05	0.000189169446183547
GOSR2	25.3296243780943	-1.58314348687102	0.473970080756537	-3.34017599664529	0.0008372531256244	0.00448932225613168
GPAT4	940.079876923525	-1.76877736001035	0.424716839642814	-4.16460378989891	3.11893720042513e-05	0.000259523633534003
GPD2	190.755086947018	0.892040791694774	0.359168736885189	2.48362593980423	0.0130052338385635	0.0440447403655214
GPKOW	95.8722123882072	-2.5799169800495	0.437156402473352	-5.90158800249248	3.60019300618814e-09	8.5463736636726e-08
GPN2	112.959001784331	-0.73322755730747	0.203328927157876	-3.60611531057826	0.00031081506420249	0.00191500962992996
GPN3	39.8674926715539	1.0292449805644	0.404248837289427	2.54606788102522	0.0108944000967454	0.0381480044015537
GPR108	848.180667627237	-1.16426537443687	0.332184496395143	-3.50487571536737	0.000456820486006259	0.00266537823560373
GPR137B	79.1579054366483	-1.29453138757312	0.38915575889936	-3.32651222028529	0.000879401637462444	0.00468715510845672
GPR137C	40.5551881368453	1.05418040030547	0.328367391777419	3.21036871109308	0.00132564810363699	0.0065843995036246
GPR143	14.3073111225671	3.39065491324345	0.672765326616053	5.0398776201772	4.65829626742522e-07	6.34306068945898e-06
GPR153	8.7457931374614	-2.78710812127247	0.981040039446773	-2.84097285452709	0.0044976140614267	0.0185543398688555
GPR155	114.70030755498	2.83164349889175	0.543255353448567	5.21236188638837	1.86451374325568e-07	2.82828089714453e-06
GPR160	487.899931801482	-1.13437789466694	0.263107099981354	-4.31146819963177	1.62174100757647e-05	0.000147394783366851
GPR161	4.8204973537151	3.63149326822991	1.17868753600648	3.08096349311863	0.002063319450557	0.0096570480547668
GPR180	3.47133292894966	-2.44272193263093	0.880904029608759	-2.77297168650237	0.00555469534419226	0.0220573753078671
GPR183	405.357652434105	1.00831991138465	0.334728775005326	3.01234906191919	0.00259234318162719	0.0117207909752914
GPR19	8.86669626223511	2.61867081335505	0.847700896694737	3.08914479572393	0.00200733580948002	0.00943578459683993
GPR3	33.2480581420918	3.26106404193135	0.574698926126933	5.67438687228568	1.39186260037517e-08	2.86474406853338e-07
GPR34	23.9113582212428	-0.995466883698631	0.401224503791537	-2.48107200405647	0.0130987910110465	0.0442824962885145
GPR65	22613.5688963747	0.953652221484463	0.33555925348908	2.84197861202924	0.00448344992672768	0.0185009390474788
GPR78	3.94850296232533	2.43729769695262	0.993593051576408	2.45301403133373	0.0141664812652959	0.047093811333876
GPR84	2164.29029778874	-2.2706386810366	0.686203232907227	-3.30898860883621	0.000936336466063248	0.00493855627736906
GPR88	4.72814735261241	3.4729121506092	1.11197492146137	3.12319287385101	0.00178900469657116	0.00854656135540528
GPRC5C	5.44246208728385	2.64010683489569	0.9006153728475	2.93144766844074	0.00337386204469479	0.0146474279782414
GPX3	717.968592565745	-1.35849678959492	0.296520458199212	-4.58146057727403	4.61739656043062e-06	4.92554770922448e-05
GPX7	20.8375259270819	-5.01651854208493	0.629121788002916	-7.97384328082065	1.53814567511343e-15	1.24770757998907e-13
GRAMD4	35.188606481177	-1.11015960225832	0.434947509338873	-2.55239903303683	0.0106983912661102	0.0375722357062682
GRAMD4P3	19.8911837012119	1.88209260882358	0.556382337679941	3.38273248692925	0.000717685036128249	0.00393585116161584
GRB10	109.036217012116	1.45159401223682	0.358978140681722	4.04368357772469	5.26179213386137e-05	0.000406188930679609
GRHL2	2.09465855586269	3.89181692534679	1.49440158929252	2.6042644448667	0.00920716861544563	0.0332057871440073
GRINA	2179.38634259957	-2.62736217943247	0.554962468300642	-4.73430606483669	2.19805827041667e-06	2.52020755131901e-05
GRIP2	28.6412043525475	3.83072316369064	0.861148086345148	4.4483907291124	8.6516042892991e-06	8.46685067512116e-05
GRIPAP1	51.2119936654709	-2.15124534894553	0.741158681567314	-2.90254354761971	0.00370145694086885	0.0158161691087435
GRK3	438.570517712643	-1.75906345131781	0.542745972306655	-3.24104376830627	0.00119092897134542	0.00603380145836295
GRPEL2	19.2335539531752	-2.74381436686742	0.581816531937612	-4.71594431620868	2.40592234356263e-06	2.73374052655442e-05
GSAP	2623.68790370578	-2.23337197197488	0.416292443329838	-5.3649111526277	8.09890749621097e-08	1.37265170737457e-06
GSDMC	6.61367297539253	3.93943517843204	1.46228161539448	2.69403317183147	0.0070593138609671	0.0267183347794464
GSDME	4.92132868851331	-2.95547201306857	1.06591325538271	-2.77271344374775	0.00555910493003735	0.02206910826583
GSG1	20.700962634009	1.76340094897659	0.618380443366404	2.85164410985704	0.00434937661705509	0.018070581732158
GSG1L	4.89231643934806	2.28684012734483	0.866749151334758	2.63841057568178	0.00832956656708637	0.0306305927893656
GSK3A	703.249745029111	-2.13673546085622	0.690635199308874	-3.09386990844729	0.00197564095176421	0.00931277116137705
GSK3B	5.45129961900112	4.03346326210924	1.2505854812225	3.22525994637837	0.00125858334962918	0.0063070534623472
GSTM3	40.3352510018709	2.1557434507612	0.470785137733563	4.5790388820244	4.67117368084484e-06	4.9724234080516e-05
GSTM4	54.9595994193947	1.90335947795326	0.491339469313064	3.8738175881012	0.000107143622032209	0.000760534208051742
GSTO1	491.895605230462	-2.10281806722011	0.28741530781415	-7.3163050472588	2.54891879418759e-13	1.38087675675113e-11
GSTO2	339.645907951178	3.55507987642615	0.235748450699468	15.0799713248515	2.1936421528666e-51	8.31883945420835e-48
GTDC1	393.014494845227	0.840156968085423	0.287241374033285	2.92491626915859	0.00344548916471906	0.0149199615014626
GTF2E1	86.152444157037	-3.16053588245325	0.364426963007862	-8.67261811905248	4.22296349080864e-18	4.81640099188543e-16
GTF2F2	191.590287031688	-1.48676669877396	0.338473594173582	-4.39256333246336	1.12021982329869e-05	0.00010660360413813
GTF2H3	12.3147855006189	-1.41322205960462	0.516338552480596	-2.73700666513319	0.00620010368396129	0.0240720176048141
GTF2IP1	358.575032397151	1.11780941192601	0.3105359474716	3.59961357461923	0.000318690418267729	0.00195242930319191
GTF2IP20	75.3049721909027	1.88671362741235	0.331717268028431	5.68771604392522	1.28749669444169e-08	2.67534758328576e-07
GTF2IP4	2683.74208582125	1.00058365680943	0.302150667823883	3.31153878962349	0.000927843757331776	0.0049039937125316
GTF2IRD2P1	18.5970651359543	5.21690600850726	0.905441644620715	5.76172527462286	8.32584407507920e-09	1.79907021046832e-07
GTF3C6	477.240123818493	-3.43153329616853	0.614501731335194	-5.5842532594863	2.34706473838944e-08	4.51237325939536e-07
GTPBP2	589.92180126959	-1.52726730871599	0.297794697803874	-5.12859134154849	2.91918251999384e-07	4.18535724440327e-06
GTPBP4	126.341644079081	-1.51300841167878	0.270089081805806	-5.60188661297547	2.12031244121492e-08	4.13938473884029e-07
GTSF1	7.52654140534296	-1.7778270044734	0.687739291936584	-2.5850304400484	0.009737040051239	0.0347941485364534
GUCD1	340.882827348521	-1.18530558068788	0.372770131012618	-3.17972252086839	0.00147416137766225	0.0072134044960512
GUCY2C	30.4390500084424	2.32807947980106	0.557332149618475	4.17718497200415	2.95139010262183e-05	0.00024707304893306
GUSB	175.941207998383	-0.650663370497335	0.203508003610148	-3.19723725335041	0.00138750752534949	0.00685127006901901
GUSBP9	4.38483265284351	3.1310797739435	1.07384146199138	2.91577470675892	0.00354806604483099	0.0153029894324826
GXYLT1	98.5812710971658	-1.58060776354791	0.279928338412561	-5.64647285269989	1.63773012221928e-08	3.29479154163716e-07
GYS1	239.981253287199	2.05143944710356	0.442075428888911	4.64047380389255	3.47611241937399e-06	3.81266444609429e-05
H2AFX	51.9021570983076	6.85440705845025	1.91076112850064	3.58726528199202	0.000334164306188687	0.00203722981215437
H2AFZ	2285.71089641981	2.10421915062653	0.235889715925261	8.92035137001577	4.64811144112317e-19	5.97518664833876e-17
H3F3AP4	7721.77807608484	1.20796978701082	0.317876756890884	3.80011989182799	0.000144626099693313	0.000983340791684389
H3F3AP6	98.5792102741945	0.87559213990988	0.288680279817665	3.03308608562704	0.0024206653525131	0.0110833301334957
HACD3	46.471103071986	0.909016380576563	0.320994226283933	2.83187766677305	0.00462755493592462	0.0190076850319633
HACD4	642.749466717808	1.42330835978621	0.393166775912883	3.62011351666596	0.000294473796880909	0.00182619502243929
HACL1	45.2968929722005	1.8253062338321	0.670750581936684	2.72128907970802	0.00650278679519786	0.0250039981993299
HAL	639.504667696455	0.851287835259535	0.235276835232282	3.61823906046289	0.000296614353261163	0.00183721646574871
HARS	153.882331682641	-1.33662428357355	0.253004050768715	-5.28301534901284	1.2707474011412e-07	2.03547701456293e-06
HARS2	363.467049745848	-1.83500747929161	0.357749840329222	-5.12930341940316	2.90816280225322e-07	4.17745469198666e-06
HAUS2	55.5845624315558	0.84229518757713	0.317744562270246	2.65085634057443	0.00802879834445092	0.0297263466162987
HBEGF	611.680849842599	4.45368280272062	0.81836814401984	5.44215074262794	5.2641099376968e-08	9.32842098655639e-07
HCCS	76.3567811175551	-1.19337911234603	0.371428417252436	-3.21294509766863	0.00131381401384387	0.00654061200393755
HCN2	2.12777748430116	3.40913101050206	1.3821528778018	2.46653685366846	0.0136426688703687	0.045704197886793
HDAC2	767.719411480174	-1.09927153391223	0.288585049212073	-3.80917700661757	0.00013943011742395	0.000954429355236419
HDAC5	319.510140959988	1.47805402870834	0.505494371968247	2.92397722046485	0.00345590036189078	0.0149607741408451
HDAC9	36.1831217117081	1.00324666269838	0.378052337555393	2.65372426787702	0.00796088492570529	0.0295037047246576
HDDC3	12.0565994765704	2.40573785424589	0.696615240233992	3.45346715848164	0.000553429685888701	0.00313830837579279
HDGFL3	128.740504878552	-1.930566333893	0.491531783529524	-3.92765310114893	8.57788154828036e-05	0.000627679137510202
HEATR5A	169.802480761464	1.30501603719701	0.413223196939554	3.15813837863489	0.00158780168121974	0.00769322411416965
HEATR5B	201.328068957284	0.944222435085352	0.375284969746899	2.51601452550087	0.0118690291050543	0.040853483661123
HEBP2	960.05027668843	1.31110813957965	0.352757848769663	3.71673697453505	0.000201812349236205	0.00131372732462815
HECTD3	64.2167743356848	-1.1707103938286	0.356536234730181	-3.28356638060805	0.00102502501875273	0.005330340935708
HERC1	881.277213290279	0.889267010570737	0.250586676268398	3.54874019566092	0.000387078787430089	0.0023180411079854
HERC2P2	14.4194922311035	2.81228854138264	1.0092459094074	2.78652458748526	0.00532765762304877	0.0213176572102418
HERC3	1053.63255479925	0.838683608043705	0.191146560482958	4.38764687120006	1.14583615562674e-05	0.000108904690756278
HERC4	279.282307066291	0.877494530384899	0.298889413604497	2.93585015207677	0.00332634963426718	0.0144867635952336
HERPUD1	1652.95920667629	2.03658806385199	0.323592540388652	6.29368050760977	3.10025605057827e-10	9.185114068598e-09
HEXB	885.100264257457	-0.914469974616119	0.351397912003229	-2.6023773715756	0.00925799176819817	0.0333652832339744
HEXD	26.2883010234775	2.16949609508961	0.514780235136102	4.21441218409643	2.50429566695177e-05	0.000214377319255031
HFE	16.6347807234453	2.14291424969681	0.657999370922456	3.25671169972798	0.00112710847282586	0.00577020196567515
HGSNAT	422.595255231002	-0.690219353217301	0.258615305638072	-2.66890372754369	0.0076099259280257	0.0284052079343309
HHLA1	309.006501802651	0.97414241182862	0.249561922603578	3.90340962942499	9.48469747475634e-05	0.000684459448118834
HIC1	64.4403940878061	-3.92424653554831	0.667195078883817	-5.8817078538909	4.06054600209693e-09	9.50531208422967e-08
HIF1A	23906.3339017535	-1.43204276503544	0.339127084372388	-4.22273192271173	2.41358832451676e-05	0.000208249467763214
HIF1AN	424.504177841141	-1.43992353400483	0.493697788942299	-2.91660924204204	0.00353858782921782	0.0152664501653598
HIGD1A	399.041167212509	-1.35738275512179	0.357665603684801	-3.79511683857083	0.00014757394258039	0.00100248505821851
HINT3	169.958180886801	-1.47588447937865	0.319879868888596	-4.61387109012681	3.95237616142288e-06	4.27934289740355e-05
HIP1	4988.28863803535	-1.84969426514843	0.307912148046663	-6.00721432032656	1.88737958086472e-09	4.8279360644413e-08
HIPK3	1937.59265320251	2.3090155178254	0.296230221070048	7.79466561340274	6.45792634870248e-15	4.77855047724234e-13
HIRA	275.717083343114	1.08522481778305	0.236285315426089	4.59285764680758	4.37217317354093e-06	4.68372138908491e-05
HIST2H2BF	163.88189351685	3.25238719210703	0.559233241977816	5.81579732385802	6.03455475285331e-09	1.35813295320522e-07
HIVEP2	905.863776744128	-1.72154015801756	0.694964872789477	-2.47716140113322	0.0132431999249613	0.0446512779866056
HIVEP3	64.2370792297066	-3.57604513309961	0.555426871888965	-6.43837256367836	1.20761288680315e-10	3.93941502793913e-09
HK1	17.4022450096323	2.07536222960818	0.735303663516868	2.82245599006262	0.00476573625374723	0.0194394384188551
HKR1	45.4707551079198	-1.02603412754534	0.409349036906159	-2.506501872583	0.0121932411823078	0.0417421068594961
HLA-DQB1	475.643566031741	1.00428301449743	0.352450607853164	2.84942908912736	0.00437977677161835	0.0181769723252199
HLX	76.3563919664379	2.11872443576674	0.492270737869296	4.30398208298395	1.67755236309903e-05	0.000151649533944274
HMBOX1	168.540054982149	-0.83307441281546	0.311473136869633	-2.67462684322643	0.0074812469461355	0.0280205024508468
HMCES	305.157169720459	0.621704760998385	0.170847564614749	3.63894423897873	0.000273758062182503	0.00171667467765456
HMGB1P20	50.1980003705735	2.56815999500388	0.488432375037921	5.2579643083743	1.45658779830583e-07	2.28726504270198e-06
HMGB1P3	62.1922742246573	1.39513229545859	0.389369554561928	3.58305439938217	0.000339599849135916	0.00206670624752705
HMGB1P5	116.765912308687	2.12989533625847	0.859285401374383	2.47868209194735	0.0131868781602389	0.044500946565665
HMGB2	865.393117667165	0.717173780981015	0.272066417381999	2.63602464384296	0.00838836391405615	0.0308020073135603
HMGCL	66.0522182959335	-1.95092811197602	0.394776351471364	-4.94185658463267	7.73821304670212e-07	9.91393190079598e-06
HMGN1	955.606506264696	-0.807478422981243	0.285204221995859	-2.83122885534621	0.00463695300217665	0.019024440984524
HMGN1P3	7.90191092808305	3.71214096946381	0.900531479498333	4.12216680257726	3.75325262859195e-05	0.000303967373855373
HMGN2P46	104.903826349506	-2.00951284852293	0.358394334474206	-5.60698832326981	2.05877544625728e-08	4.02962125732603e-07
HMGN5	13.9374750299255	2.0818498023445	0.854963427653623	2.43501620655046	0.0148911227297594	0.0490198438992449
HMGXB4	205.528424337104	-1.88257212354401	0.255365258706762	-7.37207611198901	1.67991054366049e-13	9.47307176088695e-12
HMMR	3.73741038290425	3.57734900314993	1.26083920706174	2.83727614363023	0.00455002406408569	0.0187445925396964
HNRNPA1	825.189741696086	1.35536774908348	0.276588671725771	4.90030101604191	9.56899302929952e-07	1.2106093015967e-05
HNRNPA1P54	62.5641478124041	1.48200780287911	0.252893660036653	5.86020148810497	4.62305885161099e-09	1.06901188597694e-07
HNRNPA2B1	4023.38847823699	0.872629132543804	0.326016607140408	2.67664012639694	0.00743644621310125	0.0278996690198913
HNRNPAB	308.952831127123	2.59173362993803	0.235899036274735	10.9866223739872	4.4320296131621e-28	2.2409819067352e-25
HNRNPC	14681.9419818722	-0.721631990901607	0.235085762133387	-3.06965417366346	0.00214306762922831	0.00998408871860082
HNRNPD	658.785537534006	0.692275442102224	0.257062968817107	2.69301893340678	0.00708082478513088	0.026785294555025
HNRNPDL	2029.72572747066	2.1654054152141	0.258905666320183	8.36368491269785	6.07891321591113e-17	6.06651543237868e-15
HNRNPH1	2789.97463117521	1.20191431832302	0.295162757995078	4.07203919114708	4.66033354313659e-05	0.000365895706701745
HNRNPH2	3799.82268656186	-1.45123761038787	0.317037135052491	-4.57750039328231	4.70564905700255e-06	4.9985987777081e-05
HNRNPH3	3278.97763770234	1.50383582412962	0.365640279839416	4.11288336391736	3.90747831394313e-05	0.000314443175300813
HNRNPKP2	3.84193856246092	4.03236997268813	1.28583729713761	3.13598771918077	0.00171276375709142	0.00822441070950291
HNRNPL	1081.6975194946	0.755417912720925	0.158139921007734	4.77689572567814	1.78022027593449e-06	2.09822543633646e-05
HNRNPUL2-BSCL2	163.772511800414	1.80069467127442	0.620912869301042	2.90007625917216	0.00373071883076082	0.0159187831065572
HOMER2	28.8999826117478	2.5721422198596	0.460326217724882	5.58765093279319	2.30161693974683e-08	4.44188643244525e-07
HOOK3	216.6307650217	-0.822310050528578	0.32382510819268	-2.53936470559069	0.0111053988962728	0.0387615729078606
HOXA2	9.88536607947694	1.62246207736423	0.612380108161286	2.64943628269668	0.00806261739690179	0.0298297178764886
HP	38.3704504098742	2.31548531007018	0.618647326100646	3.74281955547235	0.000181966902274091	0.00120011127851986
HPCA	6.89156245118436	5.26769631044924	1.23324530954313	4.27140996984674	1.94240943598054e-05	0.000173422064357792
HPCAL1	580.453537200774	-1.98454370532636	0.396436118996463	-5.0059608855773	5.55840443670414e-07	7.36379361575241e-06
HPSE	1804.79664028493	-1.75466148247182	0.383445601824374	-4.5760375764474	4.73865467301811e-06	5.02310641055288e-05
HRH2	173.665620205178	2.87716191622415	0.561491201046706	5.1241442623868	2.98892078906274e-07	4.26117851967037e-06
HRK	6.30120363302673	2.64570991398246	1.07909703366997	2.45178128697518	0.0142151034535091	0.0472249023842049
HS1BP3	151.066301397968	-1.49334132484312	0.449747635804163	-3.3203983878047	0.000898890746842898	0.00478095152133938
HS3ST3B1	924.757355529478	-3.12843959305655	0.478675459966489	-6.53561724947329	6.33477313313696e-11	2.16423814541789e-09
HSBP1	21.07134849369	-1.99557507723527	0.645830768366302	-3.08993497210312	0.00200200322129838	0.00941658155139014
HSD11B1	37.8349992892879	2.80910814943879	0.79131493803978	3.54992432772395	0.000385341899576428	0.00230941750362502
HSD11B2	6.36475782142241	2.89635815663261	0.906394952993234	3.19547030471409	0.00139603148098497	0.00688875395672006
HSD17B1	8.01763469270685	-2.39681927366918	0.944796431319787	-2.53686317413483	0.0111850660427576	0.038965174414143
HSD17B11	3081.92268032279	0.810240340862699	0.30969804204221	2.61622687544233	0.00889074611789388	0.0323364702205408
HSD17B13	25.7570482273179	1.92967565492679	0.565902891694079	3.40990598077727	0.000649852778584579	0.00360820527025969
HSD17B7	16.8116992346037	-1.85876617120493	0.536036497620432	-3.46761121575927	0.000525106401611121	0.00300012768589043
HSD3B7	64.0598372622666	-1.75150811109848	0.647335025152308	-2.70572121551183	0.00681562367069495	0.0259568655437539
HSD3BP5	2.59095089199045	4.12480397184702	1.44092609619426	2.86260619662684	0.00420172428787502	0.0175677937493871
HSDL1	182.852382368422	-2.02460945943603	0.43923912057011	-4.60935596266605	4.03918254645423e-06	4.36087971865937e-05
HSDL2	871.444935765115	2.09203664991806	0.395406074429856	5.2908561228722	1.21745114252482e-07	1.96254159202541e-06
HSP90AA1	144.643172653031	3.07864725079486	0.340525083773386	9.04088244155207	1.55412094834411e-19	2.10486255941355e-17
HSP90AB1	4130.47496042084	2.31765485269978	0.337188440393362	6.87347066226829	6.26584005236294e-12	2.69253619700548e-10
HSP90AB3P	2.91179656601839	4.74768640370136	1.36426175454259	3.48004067979842	0.000501337653904406	0.00288606864215405
HSPA14	95.5504887235204	1.07774739553489	0.388864503910318	2.77152423195573	0.00557945193292248	0.0221325068960515
HSPA1A	139.253090651424	2.50207886640096	0.927515293907832	2.69761467313291	0.00698382266528217	0.0264844015024163
HSPA2	28.6164449714824	2.11791698900415	0.726040613725671	2.91707784518566	0.00353327578454635	0.0152478692391987
HSPA4	763.87099063324	-1.14829684261006	0.290435578928368	-3.95370583331072	7.69500068356578e-05	0.000568113609043788
HSPA5	3387.15203960038	1.08789070172367	0.340503977969458	3.19494270877872	0.00139858600819264	0.00689699322440645
HSPA6	1302.775717134	2.75538782567109	0.339499356485054	8.11603254332645	4.81671576231124e-16	4.22339661263001e-14
HSPA8	8489.44513224104	4.20828235704673	0.337538007050864	12.4675807439148	1.12180317187785e-35	1.19682311811538e-32
HSPA9	27.4950885196646	1.67312770716443	0.672114334829981	2.48934983299778	0.0127976969295256	0.0434291419964147
HSPBAP1	374.649709968271	1.46078710314139	0.405190544373811	3.60518556867837	0.00031192995733365	0.00192031879983528
HSPD1	137.685388401521	1.77448512251765	0.475268995381247	3.7336437675557	0.000188729382571469	0.00123878667426508
HSPD1P10	4.46873166709374	3.34666960722909	1.16205431127745	2.87995971853509	0.00397725982761748	0.0167912759045727
HSPD1P6	17.8860088241799	2.53129542738736	0.586873040338974	4.31319084946431	1.60915095493167e-05	0.000146425979816188
HSPE1	61.2208208304459	2.20200854633052	0.49997426056013	4.4042438181989	1.06153501099791e-05	0.000101656720844869
HSPE1-MOB4	108.294044867951	-1.45432788773777	0.395728977541759	-3.67506038292155	0.000237793167986672	0.00151430922132234
HSPE1P18	12.7077602236303	-5.82628316664605	1.05660530419807	-5.5141528662569	3.50463891341693e-08	6.42051542000258e-07
HSPE1P4	20.1765699926335	6.42831391218407	1.18042759322469	5.44575029343665	5.15874654139994e-08	9.16311783214235e-07
HSPH1	323.93542072115	3.98974611721664	0.615853924280189	6.47839684041937	9.2702277290281e-11	3.09055130596983e-09
HTD2	11.0265546894958	-2.03581412878345	0.756997250821087	-2.68932829884821	0.00715959682921364	0.0270293490050626
HTN1	14.6224403130595	1.16327294530944	0.475481787624422	2.44651420009445	0.0144245115169058	0.0477220098582212
HTR2B	35.1577158621448	-3.96613229665104	0.771981179146816	-5.13760231957256	2.78265965146059e-07	4.01619069961995e-06
HTR7P1	16.9022729101145	1.65082203604967	0.585084801675998	2.82150900402955	0.00477982956978629	0.0194854164859146
HTRA3	65.2648332594094	-2.65571604752905	0.735649156341795	-3.61003071183454	0.000306160752712126	0.0018886345904393
HTRA4	21.5578267389585	2.13236515311004	0.644234338506124	3.3099216009731	0.000933221060826984	0.0049238366162381
IBTK	14.364239213337	-1.29850752030368	0.518473153120919	-2.50448362174085	0.0122630282757919	0.0419526107161676
ICA1	26.2396368891985	1.66629468052464	0.443124590245613	3.76032997762785	0.000169689374373171	0.00112945068884012
ICAM1	16079.4039371865	1.04359488533844	0.274493083325779	3.80189865877189	0.000143591463004446	0.00097893883250087
ICAM2	248.501797067686	-2.12165797274035	0.536187273272418	-3.95693459822648	7.59177051370327e-05	0.000560933107269191
ICAM4	577.05274811202	6.83902312736907	0.596120145054732	11.4725583158092	1.81221137889362e-30	1.05728593870913e-27
ICAM5	6.73397358794009	3.7203815308973	1.16429963594642	3.19538151179883	0.00139646109940762	0.00688875395672006
ICK	5.07004149088412	18.4485413599239	4.26589027190083	4.32466382959809	1.52764639534592e-05	0.000140017330338382
ID1	35.3607141942319	4.8734687197852	0.90554454928661	5.38181000992665	7.37405726492186e-08	1.26249519922799e-06
IDH2	133.586026943643	-1.6385775509656	0.430593286913097	-3.80539502302158	0.000141578053041035	0.000966950691841267
IDI1	137.92008565586	1.83792116514405	0.45884339704243	4.00555217093839	6.18727752313017e-05	0.000469979032290243
IDI2	10.2933647564431	6.25876969679417	1.23034988211326	5.08698361968716	3.63803241989056e-07	5.11448691170713e-06
IDO1	496.949562775021	-1.51825778898104	0.397790096578467	-3.81673098963526	0.000135231471829156	0.000929463614035555
IDO2	41.0361411658282	2.59712604380821	0.496071769561066	5.23538367463683	1.64642491850627e-07	2.54324028399406e-06
IER2	4990.49916645083	1.41845842679149	0.417565227746643	3.39697449053908	0.000681353183102861	0.00376244864742894
IFIT1P1	6.93537296306058	3.84390943570391	1.0385096713409	3.70137086036064	0.000214437787066559	0.00138594239114301
IFIT3	1995.41421485959	-1.59257384954848	0.497231105493231	-3.20288459823671	0.00136058490753959	0.00673807132303886
IFIT5	242.098437441261	-3.21742287223644	0.461837151762888	-6.96657438656711	3.2475122231493e-12	1.46611645574261e-10
IFITM10	91.7171126618591	2.08992118675251	0.577176049292386	3.62094232654793	0.000293531948928719	0.00182258949377804
IFNA20P	2.45903560048875	-3.50837775996848	1.3292083810754	-2.63944902087513	0.00830409116042059	0.0305516579349215
IFNAR1	1165.16091071633	-1.64919839182689	0.355079768877171	-4.64458562942622	3.40759693987773e-06	3.75380087008027e-05
IFNAR2	450.123930316365	0.978237727924172	0.257172492435967	3.80381944685527	0.000142482047759796	0.000972249294857555
IFRD1	1831.13177043859	0.902269356909614	0.321478196913984	2.80662690524866	0.005006318849676	0.0202508935015294
IFT57	259.332987389161	-2.0795377466654	0.387180915579587	-5.37097171629044	7.83134928702174e-08	1.33326304528432e-06
IFT88	57.0438269932021	-1.49302375757483	0.579211884040579	-2.57768149914242	0.00994656305952463	0.0354010828366797
IGF1R	891.50382753815	2.12080245513724	0.238107585525236	8.90690840637865	5.24753771903864e-19	6.68906719832749e-17
IGF2R	2342.97595261319	1.85833130637943	0.407606510682222	4.55913057735287	5.13658275738e-06	5.37728252910263e-05
IGFL4	58.3862507685681	1.41764195341451	0.436625873976661	3.24681160212298	0.00116705615783003	0.0059406291470214
IGFLR1	80.4992458590411	-1.66979043904572	0.605871867193636	-2.75601249944166	0.00585107609749393	0.0230054363200843
IGHEP2	6.22877017603372	5.05360415467185	1.14064975364929	4.43046091800206	9.40318884505095e-06	9.10255083539106e-05
IGHV1-58	5.1536500273896	4.9781276719984	1.49789283337153	3.32342044843982	0.000889207806765773	0.00473276955116843
IGSF6	3062.91931531592	-1.05641096699415	0.415227083988473	-2.54417644640801	0.0109535737813703	0.0383109893220211
IGSF9	13.1791697207003	4.36136752806272	0.94768989449795	4.60210407790958	4.18244100301763e-06	4.49316200954493e-05
IKBIP	304.643089099542	1.72247796448173	0.48472967217496	3.55348158645426	0.000380167810337758	0.00228658426447798
IKBKB	990.033623780898	-1.81671839574176	0.331209419698559	-5.48510485418924	4.13224241940407e-08	7.45326816408327e-07
IKBKE	371.984896364927	-3.87089168345178	0.711745628078776	-5.43858863439811	5.3704291393767e-08	9.50572224214763e-07
IKBKG	114.132060660742	-1.21716149729027	0.429199246395534	-2.83588917620927	0.0045698300369106	0.0188062267579753
IKZF1	1577.40266887202	-0.812700457462548	0.305160484864556	-2.66319034662454	0.00774036154976303	0.0288343674725824
IKZF4	18.1292693990253	1.74597961568246	0.495980777800272	3.52025661846426	0.000431129457975736	0.00252990435127038
IKZF5	30.0423527050149	1.30944452994871	0.496743842016952	2.63605588874925	0.00838759154217303	0.0308020073135603
IL10RB	2078.71175920032	-2.77219109155866	0.284824559638625	-9.73297771468833	2.18112776442932e-22	4.29682169592576e-20
IL15	20.1633273124076	1.86203291724856	0.457285797094957	4.07192379268648	4.66264355629556e-05	0.000365895706701745
IL15RA	49.4039374139687	-2.44926386077795	0.61404411756416	-3.98874248725627	6.64244807277411e-05	0.000497822602845408
IL16	2317.11018141382	-0.971005766815227	0.321062741467103	-3.02434895552874	0.00249168856674172	0.0113468699696503
IL17RB	10.8695566833996	1.85070443227303	0.730769552061134	2.53254179385706	0.0113238869501094	0.0393791932934914
IL18BP	329.997336586988	-1.21180046770247	0.319570054384471	-3.79197127852463	0.000149456202489797	0.00101255075282168
IL18RAP	591.416041876484	1.50175636014531	0.424585339337678	3.53699532463354	0.000404706830224094	0.00240462119376
IL1R2	7955.81154507398	-2.28547757650601	0.252581530429782	-9.04847465536036	1.44979316744245e-19	1.99926477790314e-17
IL1RL2	695.046248426536	2.44480013772927	0.410080316935391	5.96175928657032	2.49536563147015e-09	6.18500020649849e-08
IL20RB	24.4240481140366	2.29323682557775	0.417589992914501	5.49159909118627	3.98310740294002e-08	7.21860886442022e-07
IL22RA2	6.27915353521174	4.9310429024108	1.67909695350331	2.93672315474251	0.00331700074217678	0.0144543476754035
IL27	18.6704242538361	-1.66227125602976	0.625103286173112	-2.65919455680069	0.00783277167957807	0.0291142645448468
IL2RA	5.03691442209363	-3.32153155548701	1.34370988011764	-2.47191123964662	0.013439287946034	0.0452018977501972
IL32	80.9415537794487	1.56115519314584	0.400875381274656	3.89436534661188	9.84561646036385e-05	0.000707475869669632
IL36G	53.8909149575282	-5.20337259443127	0.925357156912788	-5.62309650447937	1.87564548697113e-08	3.70947410584942e-07
IL4R	3074.87911699592	-1.13086780899322	0.336872715614782	-3.35695874606356	0.00078804869871951	0.00427230547207872
IL6R	8492.90882099265	-0.84168319139521	0.27709359834077	-3.03754109237885	0.00238516882046401	0.0109538679496272
IL9R	13.2133915022316	-4.35267377861256	0.84841368961046	-5.13036721579898	2.89177488493454e-07	4.15785149095469e-06
ILF2	248.529605380109	0.699406801680774	0.280049920090538	2.49743617657402	0.0125094981460019	0.0426227711987202
ILF3	697.269547086711	0.718462312001069	0.25032203217737	2.87015212265451	0.00410274366306187	0.01724548029258
ILK	1126.96095598351	-1.32039123343528	0.260035039506194	-5.07774350696239	3.81943831238448e-07	5.33490421367958e-06
IMPA2	269.824042974491	2.16250206652448	0.289685057137634	7.46501075302974	8.32928102016689e-14	5.09463160463353e-12
IMPG2	25.9297731915762	3.5335458254669	0.630848528041366	5.60125873074114	2.12800827438924e-08	4.14906908923012e-07
INAVA	59.3031768063707	-3.88875674722424	0.552084334190445	-7.04377303682518	1.871028241829e-12	8.75341475421703e-11
ING1	99.4677135895014	1.15731881384766	0.331884278910268	3.48711550196858	0.000488260440249671	0.00281934625738381
ING2	184.33429780099	1.56311823254338	0.313896918131158	4.97971831596717	6.36768855003751e-07	8.30537124810997e-06
ING3	420.994808138696	-0.737654500812179	0.28002832604362	-2.63421387126842	0.0084332349083238	0.030944300997669
ING4	150.605506218361	-1.54305604387047	0.374000304845529	-4.12581493618779	3.69424254481366e-05	0.000299668262899885
INHBA	63.7105772207243	1.38938342711021	0.529596319199947	2.62347636631828	0.0087037483367792	0.0317831387868569
INHBB	35.8824595207454	3.46518348660017	0.601990050753118	5.75621388138403	8.60213857946327e-09	1.84824136135805e-07
INHBC	56.373620517649	5.45308618127629	0.813789805605442	6.70085339446997	2.07205845811486e-11	7.83816826711829e-10
INHBE	89.2811749233001	4.04907415658277	0.424139723135562	9.54655726808361	1.34077862613862e-21	2.31116715680644e-19
INIP	267.503354433982	-1.69712565090815	0.20519937112313	-8.2706181876639	1.33266192661959e-16	1.2478486891909e-14
INO80	266.7884728511	1.07700940255215	0.364056908263949	2.95835452673595	0.00309286186072033	0.0136224220572783
INO80B-WBP1	4.35660104171337	-22.0506213809905	2.24313551484062	-9.83026715733545	8.33972423472464e-23	1.86037171936085e-20
INPP1	493.031435517879	-1.05681685352352	0.320675037326245	-3.29560062527831	0.000982115242403223	0.00513714003862568
INPP5A	707.730235736493	-1.65276477264447	0.196380632920058	-8.41612916746877	3.89128244121668e-17	4.01543288100788e-15
INPP5D	910.383185947526	0.894070661113698	0.218816781822407	4.08593277749296	4.3900088307867e-05	0.000349014905420353
INSC	6.85839618188372	2.09993390315094	0.825172110429007	2.54484352610897	0.0109326716163258	0.0382522816095795
INSIG1	4758.77806856123	-2.06414980989359	0.351302045727655	-5.8757124673672	4.21028569854041e-09	9.81041839649146e-08
INSL3	11.6023835762212	1.65260786852279	0.67787528907294	2.43792316250809	0.0147719135368203	0.0487014032688604
INSL6	23.3786988863842	3.45135658272624	0.619259781748329	5.57335820030517	2.49875050968729e-08	4.76774169577943e-07
INSR	23.4129616429663	1.66826571730471	0.444041224478489	3.75700638890912	0.000171958108110725	0.00114354780444173
INTS10	146.102097140165	1.2474760193412	0.250872971743894	4.97254052786003	6.60811508328239e-07	8.58941711210888e-06
INTS2	37.7498484712354	1.98878813661504	0.383019252761922	5.19239730711718	2.07603384969449e-07	3.09858846369158e-06
INTS3	109.983083851839	1.03797667812846	0.391386271906531	2.65205182867615	0.00800042601204366	0.0296430049283562
INTS5	23.5237069721434	-2.98261091394465	0.57149505467855	-5.21896189569354	1.7992877255014e-07	2.75135035364222e-06
INTS6	1703.78250949466	2.42665540113232	0.394315903685253	6.15408959784005	7.55099886113605e-10	2.08256548590132e-08
INTS6L	418.509827201574	2.88792292143976	0.350496103418232	8.23952932222394	1.72889436633257e-16	1.59912186846944e-14
INTS9	106.988267725422	-1.26695352242013	0.386341627833066	-3.27936062579196	0.00104042588173733	0.00539747612861612
INTU	118.346342806139	1.74683961567509	0.322122732771798	5.42290077028683	5.86395485644284e-08	1.0295177224234e-06
IPCEF1	233.556191887734	2.43898000222723	0.564009784354197	4.32435760847644	1.52976973441822e-05	0.000140127277182307
IPO7	567.770855583862	-1.19590291926113	0.490501842634233	-2.43812115534276	0.0147638248736458	0.0486853172844203
IPP	19.9001258441276	-1.66264618554863	0.605983363493734	-2.74371589339156	0.00607480879185719	0.0236947221814558
IPPK	260.77010109278	-1.01085179952424	0.26679388049089	-3.78888675281575	0.000151323871376559	0.00102337574895721
IQCF1	22.8917607946059	5.8437441429237	0.989928251395999	5.90319968612153	3.56518310316825e-09	8.47653017115347e-08
IQCN	185.736618411232	4.51997869479057	0.731617719522664	6.17806071966051	6.48937584241586e-10	1.81284239693566e-08
IQGAP2	1708.9390047998	2.56226126344532	0.365771726853893	7.0050828845741	2.46839661252482e-12	1.14155817729844e-10
IQSEC1	4932.81685929285	-0.641523735412655	0.239600682754091	-2.6774703979916	0.00741804071820303	0.0278387579550771
IRAK1	792.483780880232	-3.06083622984338	0.454095578821956	-6.74051096860267	1.57830588102556e-11	6.15458146768039e-10
IRAK2	8719.99178903082	-1.98720980855445	0.522323132481703	-3.80456021373716	0.000142056354057758	0.000969780753691328
IREB2	636.447934229764	-1.90842783527534	0.303425126330712	-6.28961700816857	3.18250154515145e-10	9.39209454054521e-09
IRF2BP2	4224.58127397659	-1.6349327033493	0.331283328812098	-4.93514934546142	8.00894515123111e-07	1.02176357442409e-05
IRF5	115.345384176008	-4.05407487644287	0.632328956779773	-6.41133832789951	1.4424767658841e-10	4.62598944221901e-09
IRGC	12.0323198412423	3.44827410577334	0.928111552802221	3.71536599815191	0.000202909776708513	0.00131817490487856
IRS2	1340.88863150672	1.54650085470453	0.315928812667947	4.89509279525562	9.82593521138669e-07	1.24104588860553e-05
ISCA2	13.4950731088933	-2.58315402867683	0.78356828361138	-3.29665465372253	0.000978437293948086	0.00512086299317494
ISCU	117.183709883009	-0.809691182092585	0.321714815306707	-2.51679793273016	0.011842672701146	0.0407720159336551
ISG15	58.1450500823075	-2.06902074351442	0.769673979772947	-2.68817810902842	0.0071843064917593	0.0271023987001982
IST1	3728.7091367425	-0.690452867171484	0.248917530396735	-2.77382177973167	0.00554020199084893	0.0220171139636331
ISY1	328.845687475845	-1.04239131733601	0.372562667904934	-2.79789524591336	0.00514367917047281	0.0207071309280525
ISYNA1	33.0447331789679	1.98516846501483	0.81395615114395	2.4389132783441	0.0147315030598264	0.0485998629653124
ITGA10	37.4728511753866	3.55479059828915	0.644289845693589	5.51737796590968	3.44094863535071e-08	6.33443566136345e-07
ITGA4	616.016215255877	0.864754317198076	0.27033116873526	3.19887019038099	0.0013796727562871	0.00681702151143944
ITGA6	41.2236933801658	1.48961927365253	0.540234711708617	2.75735572218465	0.00582709220311275	0.0229348618399308
ITGA7	18.5851727647134	3.2894185159927	0.805139304527447	4.0855271845452	4.39768510473905e-05	0.000349442039569338
ITGAX	13118.4677020148	-0.944517740380582	0.306486339690735	-3.08176129916153	0.00205779779752175	0.00964310620655159
ITGB1	233.75507525877	-2.37162600262803	0.827004461338546	-2.86773060303621	0.00413427395415624	0.0173241223972438
[truncated: 2,599 more rows]
